# Supplementary material for: Ending extreme poverty has a negligible impact on global greenhouse gas emissions
Source: Nature. 2023 Nov 29;623(7989):982–6. doi: 10.1038/s41586-023-06679-0 (PMC10686831; doi:10.1038/s41586-023-06679-0)
Supplement: Supplementary file 3 — Source Data Fig. 1 [file 41586_2023_6679_MOESM3_ESM.xlsx]

## Sheet: Figure1
Country name	World Bank region	Growth needed to reach target (%)	Log growth needed to reach target (log10(growth/100+1))
Tajikistan		0.0420991	0.000182795
Cabo Verde		0.93849	0.0040568
Indonesia		1.87922	0.0080856
	Europe & Central Asia	2.64287	0.0113288
Pakistan		4.55686	0.0193525
	Latin America & Caribbean	9.78778	0.040554
Bangladesh		12.9147	0.0527504
South Africa		13.5604	0.0552271
Equatorial Guinea		16.6917	0.06704
Colombia		20.8237	0.0821522
Cambodia		22.6493	0.0886652
Lao PDR		22.6896	0.0888076
Georgia		25.6253	0.099077
Mauritania		28.2801	0.108159
India		29.0073	0.110614
	East Asia & Pacific	31.1208	0.117672
	South Asia	34.8159	0.129741
Senegal		41.5866	0.151022
	Middle East & North Africa	41.6759	0.151296
Côte d'Ivoire		43.1103	0.155671
Timor-Leste		44.3832	0.159517
Belize		62.2387	0.210154
Philippines		65.5592	0.218953
Gambia, The		75.6668	0.24469
Guinea		82.8489	0.262092
Benin		90.764	0.280496
Suriname		94.7437	0.289463
Vanuatu		97.3431	0.295222
Sierra Leone		100.295	0.301669
São Tomé and Príncipe		103.379	0.308305
Guinea-Bissau		115.028	0.332494
Sudan		115.444	0.333335
Uzbekistan		127.619	0.357209
Nigeria		130.395	0.362474
Botswana		146.331	0.391519
Namibia		153.584	0.404122
Kenya		155.465	0.407332
Djibouti		159.733	0.414527
Cameroon		180.921	0.448584
Tanzania		181.516	0.449503
Ethiopia		183.405	0.452407
Solomon Islands		191.127	0.464083
Burkina Faso		194.946	0.469743
Eswatini		205.122	0.484473
Togo		206.415	0.48631
Ghana		206.579	0.486543
	Sub-Saharan Africa	214.943	0.498233
Uganda		219.935	0.505061
Liberia		221.471	0.507142
Chad		226.779	0.514254
Eritrea		227.009	0.514559
Korea, Dem. Rep.		232.048	0.521201
Afghanistan		232.048	0.521201
Haiti		233.28	0.52281
Papua New Guinea		238.731	0.529855
Niger		249.106	0.542958
Micronesia, Fed. Sts.		266.18	0.563695
Comoros		279.372	0.579065
Mali		291.216	0.592417
Rwanda		300.966	0.603108
Yemen, Rep.		326.966	0.630394
Angola		333.925	0.637415
Congo, Rep.		337.277	0.640756
Zambia		346.914	0.650223
Congo, Dem. Rep.		370.94	0.672966
Madagascar		371.317	0.673313
Lesotho		375.082	0.676769
Syrian Arab Republic		388.496	0.688861
Zimbabwe		406.246	0.704362
Somalia		454.579	0.743964
Mozambique		458.002	0.746636
Malawi		467.428	0.753911
South Sudan		506.133	0.782568
Burundi		516.354	0.78983
Central African Republic		584.963	0.835667
