# Supplementary material for: Ending extreme poverty has a negligible impact on global greenhouse gas emissions
Source: Nature. 2023 Nov 29;623(7989):982–6. doi: 10.1038/s41586-023-06679-0 (PMC10686831; doi:10.1038/s41586-023-06679-0)
Supplement: Supplementary file 4 — Source Data Fig. 2 [file 41586_2023_6679_MOESM4_ESM.xlsx]

## Sheet: Figure2a
Year	Poverty line in USD/day (2017 PPP)	World Bank region	Emissions increase relative to global 2019 CO2e emissions (%)
2022	2.15	Sub-Saharan Africa	0
2022	2.15	South Asia	0
2022	2.15	North America	0
2022	2.15	Middle East & North Africa	0
2022	2.15	Latin America & Caribbean	0
2022	2.15	Europe & Central Asia	0
2022	2.15	East Asia & Pacific	0
2023	2.15	Sub-Saharan Africa	0.0343352
2023	2.15	South Asia	0.189127
2023	2.15	North America	0
2023	2.15	Middle East & North Africa	0.00251446
2023	2.15	Latin America & Caribbean	0.00220636
2023	2.15	Europe & Central Asia	0.00313939
2023	2.15	East Asia & Pacific	0.0314379
2024	2.15	Sub-Saharan Africa	0.0746492
2024	2.15	South Asia	0.418586
2024	2.15	North America	0
2024	2.15	Middle East & North Africa	0.00533083
2024	2.15	Latin America & Caribbean	0.00547081
2024	2.15	Europe & Central Asia	0.00646273
2024	2.15	East Asia & Pacific	0.0506888
2025	2.15	Sub-Saharan Africa	0.116784
2025	2.15	South Asia	0.639801
2025	2.15	North America	0
2025	2.15	Middle East & North Africa	0.00843566
2025	2.15	Latin America & Caribbean	0.00952895
2025	2.15	Europe & Central Asia	0.00979029
2025	2.15	East Asia & Pacific	0.0717101
2026	2.15	Sub-Saharan Africa	0.16402
2026	2.15	South Asia	0.854971
2026	2.15	North America	0
2026	2.15	Middle East & North Africa	0.0118078
2026	2.15	Latin America & Caribbean	0.013875
2026	2.15	Europe & Central Asia	0.0131247
2026	2.15	East Asia & Pacific	0.0946075
2027	2.15	Sub-Saharan Africa	0.214406
2027	2.15	South Asia	1.00512
2027	2.15	North America	0
2027	2.15	Middle East & North Africa	0.0154337
2027	2.15	Latin America & Caribbean	0.0182883
2027	2.15	Europe & Central Asia	0.0158297
2027	2.15	East Asia & Pacific	0.117294
2028	2.15	Sub-Saharan Africa	0.268519
2028	2.15	South Asia	1.00966
2028	2.15	North America	0
2028	2.15	Middle East & North Africa	0.0193031
2028	2.15	Latin America & Caribbean	0.0227734
2028	2.15	Europe & Central Asia	0.0180072
2028	2.15	East Asia & Pacific	0.141881
2029	2.15	Sub-Saharan Africa	0.326642
2029	2.15	South Asia	1.01394
2029	2.15	North America	0
2029	2.15	Middle East & North Africa	0.023421
2029	2.15	Latin America & Caribbean	0.0273259
2029	2.15	Europe & Central Asia	0.0201158
2029	2.15	East Asia & Pacific	0.168484
2030	2.15	Sub-Saharan Africa	0.38908
2030	2.15	South Asia	1.01796
2030	2.15	North America	0
2030	2.15	Middle East & North Africa	0.0277996
2030	2.15	Latin America & Caribbean	0.0319388
2030	2.15	Europe & Central Asia	0.0221569
2030	2.15	East Asia & Pacific	0.196919
2031	2.15	Sub-Saharan Africa	0.456027
2031	2.15	South Asia	1.02171
2031	2.15	North America	0
2031	2.15	Middle East & North Africa	0.032435
2031	2.15	Latin America & Caribbean	0.0365124
2031	2.15	Europe & Central Asia	0.0241315
2031	2.15	East Asia & Pacific	0.227196
2032	2.15	Sub-Saharan Africa	0.527977
2032	2.15	South Asia	1.02518
2032	2.15	North America	0
2032	2.15	Middle East & North Africa	0.0373184
2032	2.15	Latin America & Caribbean	0.0370297
2032	2.15	Europe & Central Asia	0.026039
2032	2.15	East Asia & Pacific	0.259826
2033	2.15	Sub-Saharan Africa	0.604684
2033	2.15	South Asia	1.02835
2033	2.15	North America	0
2033	2.15	Middle East & North Africa	0.0424584
2033	2.15	Latin America & Caribbean	0.0375877
2033	2.15	Europe & Central Asia	0.027881
2033	2.15	East Asia & Pacific	0.294942
2034	2.15	Sub-Saharan Africa	0.686297
2034	2.15	South Asia	1.03121
2034	2.15	North America	0
2034	2.15	Middle East & North Africa	0.0478759
2034	2.15	Latin America & Caribbean	0.0381914
2034	2.15	Europe & Central Asia	0.0296596
2034	2.15	East Asia & Pacific	0.310538
2035	2.15	Sub-Saharan Africa	0.773391
2035	2.15	South Asia	1.03373
2035	2.15	North America	0
2035	2.15	Middle East & North Africa	0.0535938
2035	2.15	Latin America & Caribbean	0.0388424
2035	2.15	Europe & Central Asia	0.0313749
2035	2.15	East Asia & Pacific	0.323648
2036	2.15	Sub-Saharan Africa	0.867121
2036	2.15	South Asia	1.03592
2036	2.15	North America	0
2036	2.15	Middle East & North Africa	0.0596311
2036	2.15	Latin America & Caribbean	0.0395437
2036	2.15	Europe & Central Asia	0.0330279
2036	2.15	East Asia & Pacific	0.337347
2037	2.15	Sub-Saharan Africa	0.968024
2037	2.15	South Asia	1.03777
2037	2.15	North America	0
2037	2.15	Middle East & North Africa	0.0660007
2037	2.15	Latin America & Caribbean	0.0402993
2037	2.15	Europe & Central Asia	0.0346193
2037	2.15	East Asia & Pacific	0.351674
2038	2.15	Sub-Saharan Africa	1.07667
2038	2.15	South Asia	1.03929
2038	2.15	North America	0
2038	2.15	Middle East & North Africa	0.0727184
2038	2.15	Latin America & Caribbean	0.041111
2038	2.15	Europe & Central Asia	0.036148
2038	2.15	East Asia & Pacific	0.366656
2039	2.15	Sub-Saharan Africa	1.1937
2039	2.15	South Asia	1.04049
2039	2.15	North America	0
2039	2.15	Middle East & North Africa	0.079794
2039	2.15	Latin America & Caribbean	0.0419817
2039	2.15	Europe & Central Asia	0.0376162
2039	2.15	East Asia & Pacific	0.382333
2040	2.15	Sub-Saharan Africa	1.31978
2040	2.15	South Asia	1.04137
2040	2.15	North America	0
2040	2.15	Middle East & North Africa	0.0872413
2040	2.15	Latin America & Caribbean	0.0429167
2040	2.15	Europe & Central Asia	0.0390215
2040	2.15	East Asia & Pacific	0.398746
2041	2.15	Sub-Saharan Africa	1.45567
2041	2.15	South Asia	1.04195
2041	2.15	North America	0
2041	2.15	Middle East & North Africa	0.0950772
2041	2.15	Latin America & Caribbean	0.0439166
2041	2.15	Europe & Central Asia	0.0403649
2041	2.15	East Asia & Pacific	0.415923
2042	2.15	Sub-Saharan Africa	1.59685
2042	2.15	South Asia	1.04222
2042	2.15	North America	0
2042	2.15	Middle East & North Africa	0.103321
2042	2.15	Latin America & Caribbean	0.0449869
2042	2.15	Europe & Central Asia	0.0416453
2042	2.15	East Asia & Pacific	0.433913
2043	2.15	Sub-Saharan Africa	1.73613
2043	2.15	South Asia	1.04219
2043	2.15	North America	0
2043	2.15	Middle East & North Africa	0.111973
2043	2.15	Latin America & Caribbean	0.0461312
2043	2.15	Europe & Central Asia	0.0428615
2043	2.15	East Asia & Pacific	0.45276
2044	2.15	Sub-Saharan Africa	1.87922
2044	2.15	South Asia	1.0419
2044	2.15	North America	0
2044	2.15	Middle East & North Africa	0.121016
2044	2.15	Latin America & Caribbean	0.0473546
2044	2.15	Europe & Central Asia	0.0440153
2044	2.15	East Asia & Pacific	0.472504
2045	2.15	Sub-Saharan Africa	2.0324
2045	2.15	South Asia	1.04135
2045	2.15	North America	0
2045	2.15	Middle East & North Africa	0.130501
2045	2.15	Latin America & Caribbean	0.0486578
2045	2.15	Europe & Central Asia	0.0451057
2045	2.15	East Asia & Pacific	0.493197
2046	2.15	Sub-Saharan Africa	2.19637
2046	2.15	South Asia	1.04055
2046	2.15	North America	0
2046	2.15	Middle East & North Africa	0.140443
2046	2.15	Latin America & Caribbean	0.0500462
2046	2.15	Europe & Central Asia	0.0461343
2046	2.15	East Asia & Pacific	0.51489
2047	2.15	Sub-Saharan Africa	2.36969
2047	2.15	South Asia	1.03951
2047	2.15	North America	0
2047	2.15	Middle East & North Africa	0.150861
2047	2.15	Latin America & Caribbean	0.0515258
2047	2.15	Europe & Central Asia	0.0471002
2047	2.15	East Asia & Pacific	0.537638
2048	2.15	Sub-Saharan Africa	2.55368
2048	2.15	South Asia	1.03823
2048	2.15	North America	0
2048	2.15	Middle East & North Africa	0.161764
2048	2.15	Latin America & Caribbean	0.0530986
2048	2.15	Europe & Central Asia	0.0480044
2048	2.15	East Asia & Pacific	0.561493
2049	2.15	Sub-Saharan Africa	2.75141
2049	2.15	South Asia	1.03672
2049	2.15	North America	0
2049	2.15	Middle East & North Africa	0.173167
2049	2.15	Latin America & Caribbean	0.0547682
2049	2.15	Europe & Central Asia	0.0488516
2049	2.15	East Asia & Pacific	0.586513
2050	2.15	Sub-Saharan Africa	2.96367
2050	2.15	South Asia	1.03499
2050	2.15	North America	0
2050	2.15	Middle East & North Africa	0.185079
2050	2.15	Latin America & Caribbean	0.0565412
2050	2.15	Europe & Central Asia	0.0496381
2050	2.15	East Asia & Pacific	0.61275
2022	3.65	Sub-Saharan Africa	0
2022	3.65	South Asia	0
2022	3.65	North America	0
2022	3.65	Middle East & North Africa	0
2022	3.65	Latin America & Caribbean	0
2022	3.65	Europe & Central Asia	0
2022	3.65	East Asia & Pacific	0
2023	3.65	Sub-Saharan Africa	0.0677447
2023	3.65	South Asia	0.191566
2023	3.65	North America	0
2023	3.65	Middle East & North Africa	0.0140322
2023	3.65	Latin America & Caribbean	0.0245535
2023	3.65	Europe & Central Asia	0.00676933
2023	3.65	East Asia & Pacific	0.0779888
2024	3.65	Sub-Saharan Africa	0.14097
2024	3.65	South Asia	0.423626
2024	3.65	North America	0
2024	3.65	Middle East & North Africa	0.0316933
2024	3.65	Latin America & Caribbean	0.0448581
2024	3.65	Europe & Central Asia	0.0139115
2024	3.65	East Asia & Pacific	0.167905
2025	3.65	Sub-Saharan Africa	0.218732
2025	3.65	South Asia	0.667842
2025	3.65	North America	0
2025	3.65	Middle East & North Africa	0.0520392
2025	3.65	Latin America & Caribbean	0.0667826
2025	3.65	Europe & Central Asia	0.0210655
2025	3.65	East Asia & Pacific	0.26025
2026	3.65	Sub-Saharan Africa	0.304178
2026	3.65	South Asia	0.916622
2026	3.65	North America	0
2026	3.65	Middle East & North Africa	0.0745254
2026	3.65	Latin America & Caribbean	0.0881303
2026	3.65	Europe & Central Asia	0.0282166
2026	3.65	East Asia & Pacific	0.335239
2027	3.65	Sub-Saharan Africa	0.39585
2027	3.65	South Asia	1.16347
2027	3.65	North America	0
2027	3.65	Middle East & North Africa	0.0986561
2027	3.65	Latin America & Caribbean	0.109317
2027	3.65	Europe & Central Asia	0.0352873
2027	3.65	East Asia & Pacific	0.41406
2028	3.65	Sub-Saharan Africa	0.494405
2028	3.65	South Asia	1.42051
2028	3.65	North America	0
2028	3.65	Middle East & North Africa	0.124047
2028	3.65	Latin America & Caribbean	0.130231
2028	3.65	Europe & Central Asia	0.0415593
2028	3.65	East Asia & Pacific	0.497293
2029	3.65	Sub-Saharan Africa	0.600421
2029	3.65	South Asia	1.68794
2029	3.65	North America	0
2029	3.65	Middle East & North Africa	0.150742
2029	3.65	Latin America & Caribbean	0.151135
2029	3.65	Europe & Central Asia	0.0478289
2029	3.65	East Asia & Pacific	0.585175
2030	3.65	Sub-Saharan Africa	0.714527
2030	3.65	South Asia	1.96596
2030	3.65	North America	0
2030	3.65	Middle East & North Africa	0.178803
2030	3.65	Latin America & Caribbean	0.172027
2030	3.65	Europe & Central Asia	0.0541383
2030	3.65	East Asia & Pacific	0.67797
2031	3.65	Sub-Saharan Africa	0.837422
2031	3.65	South Asia	2.25475
2031	3.65	North America	0
2031	3.65	Middle East & North Africa	0.208265
2031	3.65	Latin America & Caribbean	0.190715
2031	3.65	Europe & Central Asia	0.0604986
2031	3.65	East Asia & Pacific	0.775966
2032	3.65	Sub-Saharan Africa	0.969858
2032	3.65	South Asia	2.55452
2032	3.65	North America	0
2032	3.65	Middle East & North Africa	0.239159
2032	3.65	Latin America & Caribbean	0.203374
2032	3.65	Europe & Central Asia	0.0669134
2032	3.65	East Asia & Pacific	0.879474
2033	3.65	Sub-Saharan Africa	1.11266
2033	3.65	South Asia	2.8654
2033	3.65	North America	0
2033	3.65	Middle East & North Africa	0.271541
2033	3.65	Latin America & Caribbean	0.21389
2033	3.65	Europe & Central Asia	0.0733946
2033	3.65	East Asia & Pacific	0.988814
2034	3.65	Sub-Saharan Africa	1.26673
2034	3.65	South Asia	3.18754
2034	3.65	North America	0
2034	3.65	Middle East & North Africa	0.30549
2034	3.65	Latin America & Caribbean	0.224695
2034	3.65	Europe & Central Asia	0.0799583
2034	3.65	East Asia & Pacific	1.1032
2035	3.65	Sub-Saharan Africa	1.43304
2035	3.65	South Asia	3.52106
2035	3.65	North America	0
2035	3.65	Middle East & North Africa	0.341086
2035	3.65	Latin America & Caribbean	0.234678
2035	3.65	Europe & Central Asia	0.0866115
2035	3.65	East Asia & Pacific	1.22386
2036	3.65	Sub-Saharan Africa	1.61268
2036	3.65	South Asia	3.8661
2036	3.65	North America	0
2036	3.65	Middle East & North Africa	0.378412
2036	3.65	Latin America & Caribbean	0.244059
2036	3.65	Europe & Central Asia	0.0933683
2036	3.65	East Asia & Pacific	1.35139
2037	3.65	Sub-Saharan Africa	1.80684
2037	3.65	South Asia	4.22282
2037	3.65	North America	0
2037	3.65	Middle East & North Africa	0.416943
2037	3.65	Latin America & Caribbean	0.253756
2037	3.65	Europe & Central Asia	0.10024
2037	3.65	East Asia & Pacific	1.48622
2038	3.65	Sub-Saharan Africa	2.01681
2038	3.65	South Asia	4.35336
2038	3.65	North America	0
2038	3.65	Middle East & North Africa	0.454297
2038	3.65	Latin America & Caribbean	0.263777
2038	3.65	Europe & Central Asia	0.107232
2038	3.65	East Asia & Pacific	1.59273
2039	3.65	Sub-Saharan Africa	2.24402
2039	3.65	South Asia	4.39911
2039	3.65	North America	0
2039	3.65	Middle East & North Africa	0.493434
2039	3.65	Latin America & Caribbean	0.274134
2039	3.65	Europe & Central Asia	0.114361
2039	3.65	East Asia & Pacific	1.68033
2040	3.65	Sub-Saharan Africa	2.49004
2040	3.65	South Asia	4.43008
2040	3.65	North America	0
2040	3.65	Middle East & North Africa	0.514074
2040	3.65	Latin America & Caribbean	0.284849
2040	3.65	Europe & Central Asia	0.121631
2040	3.65	East Asia & Pacific	1.77314
2041	3.65	Sub-Saharan Africa	2.75661
2041	3.65	South Asia	4.46094
2041	3.65	North America	0
2041	3.65	Middle East & North Africa	0.532115
2041	3.65	Latin America & Caribbean	0.295934
2041	3.65	Europe & Central Asia	0.129053
2041	3.65	East Asia & Pacific	1.87306
2042	3.65	Sub-Saharan Africa	3.04559
2042	3.65	South Asia	4.49172
2042	3.65	North America	0
2042	3.65	Middle East & North Africa	0.551075
2042	3.65	Latin America & Caribbean	0.307409
2042	3.65	Europe & Central Asia	0.136638
2042	3.65	East Asia & Pacific	1.98062
2043	3.65	Sub-Saharan Africa	3.35908
2043	3.65	South Asia	4.52096
2043	3.65	North America	0
2043	3.65	Middle East & North Africa	0.570995
2043	3.65	Latin America & Caribbean	0.319292
2043	3.65	Europe & Central Asia	0.142854
2043	3.65	East Asia & Pacific	2.09634
2044	3.65	Sub-Saharan Africa	3.69933
2044	3.65	South Asia	4.52646
2044	3.65	North America	0
2044	3.65	Middle East & North Africa	0.591927
2044	3.65	Latin America & Caribbean	0.331611
2044	3.65	Europe & Central Asia	0.148128
2044	3.65	East Asia & Pacific	2.2208
2045	3.65	Sub-Saharan Africa	4.06887
2045	3.65	South Asia	4.53005
2045	3.65	North America	0
2045	3.65	Middle East & North Africa	0.613907
2045	3.65	Latin America & Caribbean	0.344373
2045	3.65	Europe & Central Asia	0.153415
2045	3.65	East Asia & Pacific	2.3546
2046	3.65	Sub-Saharan Africa	4.47039
2046	3.65	South Asia	4.53109
2046	3.65	North America	0
2046	3.65	Middle East & North Africa	0.636999
2046	3.65	Latin America & Caribbean	0.357608
2046	3.65	Europe & Central Asia	0.158714
2046	3.65	East Asia & Pacific	2.49574
2047	3.65	Sub-Saharan Africa	4.90692
2047	3.65	South Asia	4.53119
2047	3.65	North America	0
2047	3.65	Middle East & North Africa	0.661276
2047	3.65	Latin America & Caribbean	0.371339
2047	3.65	Europe & Central Asia	0.164028
2047	3.65	East Asia & Pacific	2.62651
2048	3.65	Sub-Saharan Africa	5.36439
2048	3.65	South Asia	4.53037
2048	3.65	North America	0
2048	3.65	Middle East & North Africa	0.686784
2048	3.65	Latin America & Caribbean	0.384994
2048	3.65	Europe & Central Asia	0.169354
2048	3.65	East Asia & Pacific	2.76545
2049	3.65	Sub-Saharan Africa	5.85082
2049	3.65	South Asia	4.52868
2049	3.65	North America	0
2049	3.65	Middle East & North Africa	0.713598
2049	3.65	Latin America & Caribbean	0.397418
2049	3.65	Europe & Central Asia	0.174721
2049	3.65	East Asia & Pacific	2.91305
2050	3.65	Sub-Saharan Africa	6.37909
2050	3.65	South Asia	4.52611
2050	3.65	North America	0
2050	3.65	Middle East & North Africa	0.741773
2050	3.65	Latin America & Caribbean	0.410015
2050	3.65	Europe & Central Asia	0.180112
2050	3.65	East Asia & Pacific	3.0698
2022	6.85	Sub-Saharan Africa	0
2022	6.85	South Asia	0
2022	6.85	North America	0
2022	6.85	Middle East & North Africa	0
2022	6.85	Latin America & Caribbean	0
2022	6.85	Europe & Central Asia	0
2022	6.85	East Asia & Pacific	0
2023	6.85	Sub-Saharan Africa	0.108102
2023	6.85	South Asia	0.209823
2023	6.85	North America	0
2023	6.85	Middle East & North Africa	0.0800309
2023	6.85	Latin America & Caribbean	0.07565
2023	6.85	Europe & Central Asia	-0.0234967
2023	6.85	East Asia & Pacific	0.738747
2024	6.85	Sub-Saharan Africa	0.225478
2024	6.85	South Asia	0.455907
2024	6.85	North America	0
2024	6.85	Middle East & North Africa	0.160028
2024	6.85	Latin America & Caribbean	0.157151
2024	6.85	Europe & Central Asia	0.0818487
2024	6.85	East Asia & Pacific	1.48454
2025	6.85	Sub-Saharan Africa	0.353003
2025	6.85	South Asia	0.71378
2025	6.85	North America	0
2025	6.85	Middle East & North Africa	0.244666
2025	6.85	Latin America & Caribbean	0.242035
2025	6.85	Europe & Central Asia	0.166887
2025	6.85	East Asia & Pacific	2.24778
2026	6.85	Sub-Saharan Africa	0.491663
2026	6.85	South Asia	0.976028
2026	6.85	North America	0
2026	6.85	Middle East & North Africa	0.331683
2026	6.85	Latin America & Caribbean	0.328925
2026	6.85	Europe & Central Asia	0.242845
2026	6.85	East Asia & Pacific	3.00612
2027	6.85	Sub-Saharan Africa	0.64254
2027	6.85	South Asia	1.23771
2027	6.85	North America	0
2027	6.85	Middle East & North Africa	0.423629
2027	6.85	Latin America & Caribbean	0.414207
2027	6.85	Europe & Central Asia	0.315038
2027	6.85	East Asia & Pacific	3.76826
2028	6.85	Sub-Saharan Africa	0.806809
2028	6.85	South Asia	1.51086
2028	6.85	North America	0
2028	6.85	Middle East & North Africa	0.520732
2028	6.85	Latin America & Caribbean	0.501149
2028	6.85	Europe & Central Asia	0.38626
2028	6.85	East Asia & Pacific	4.5258
2029	6.85	Sub-Saharan Africa	0.985785
2029	6.85	South Asia	1.79576
2029	6.85	North America	0
2029	6.85	Middle East & North Africa	0.623188
2029	6.85	Latin America & Caribbean	0.589988
2029	6.85	Europe & Central Asia	0.45654
2029	6.85	East Asia & Pacific	5.27968
2030	6.85	Sub-Saharan Africa	1.1809
2030	6.85	South Asia	2.09268
2030	6.85	North America	0
2030	6.85	Middle East & North Africa	0.731211
2030	6.85	Latin America & Caribbean	0.680603
2030	6.85	Europe & Central Asia	0.525918
2030	6.85	East Asia & Pacific	6.03095
2031	6.85	Sub-Saharan Africa	1.39378
2031	6.85	South Asia	2.4019
2031	6.85	North America	0
2031	6.85	Middle East & North Africa	0.845008
2031	6.85	Latin America & Caribbean	0.773054
2031	6.85	Europe & Central Asia	0.593161
2031	6.85	East Asia & Pacific	6.78065
2032	6.85	Sub-Saharan Africa	1.62621
2032	6.85	South Asia	2.72369
2032	6.85	North America	0
2032	6.85	Middle East & North Africa	0.964774
2032	6.85	Latin America & Caribbean	0.867489
2032	6.85	Europe & Central Asia	0.658729
2032	6.85	East Asia & Pacific	7.52996
2033	6.85	Sub-Saharan Africa	1.88021
2033	6.85	South Asia	3.05831
2033	6.85	North America	0
2033	6.85	Middle East & North Africa	1.09076
2033	6.85	Latin America & Caribbean	0.963925
2033	6.85	Europe & Central Asia	0.723622
2033	6.85	East Asia & Pacific	8.28013
2034	6.85	Sub-Saharan Africa	2.15796
2034	6.85	South Asia	3.40598
2034	6.85	North America	0
2034	6.85	Middle East & North Africa	1.22328
2034	6.85	Latin America & Caribbean	1.06233
2034	6.85	Europe & Central Asia	0.787873
2034	6.85	East Asia & Pacific	9.03249
2035	6.85	Sub-Saharan Africa	2.46193
2035	6.85	South Asia	3.76693
2035	6.85	North America	0
2035	6.85	Middle East & North Africa	1.36266
2035	6.85	Latin America & Caribbean	1.16052
2035	6.85	Europe & Central Asia	0.851597
2035	6.85	East Asia & Pacific	9.7234
2036	6.85	Sub-Saharan Africa	2.79482
2036	6.85	South Asia	4.14143
2036	6.85	North America	0
2036	6.85	Middle East & North Africa	1.50877
2036	6.85	Latin America & Caribbean	1.25991
2036	6.85	Europe & Central Asia	0.901684
2036	6.85	East Asia & Pacific	9.79613
2037	6.85	Sub-Saharan Africa	3.15973
2037	6.85	South Asia	4.52974
2037	6.85	North America	0
2037	6.85	Middle East & North Africa	1.66211
2037	6.85	Latin America & Caribbean	1.36063
2037	6.85	Europe & Central Asia	0.926734
2037	6.85	East Asia & Pacific	9.89762
2038	6.85	Sub-Saharan Africa	3.56001
2038	6.85	South Asia	4.93216
2038	6.85	North America	0
2038	6.85	Middle East & North Africa	1.82324
2038	6.85	Latin America & Caribbean	1.46333
2038	6.85	Europe & Central Asia	0.951407
2038	6.85	East Asia & Pacific	9.9968
2039	6.85	Sub-Saharan Africa	3.99947
2039	6.85	South Asia	5.34898
2039	6.85	North America	0
2039	6.85	Middle East & North Africa	1.99249
2039	6.85	Latin America & Caribbean	1.56829
2039	6.85	Europe & Central Asia	0.974424
2039	6.85	East Asia & Pacific	10.08
2040	6.85	Sub-Saharan Africa	4.48233
2040	6.85	South Asia	5.78055
2040	6.85	North America	0
2040	6.85	Middle East & North Africa	2.1702
2040	6.85	Latin America & Caribbean	1.67566
2040	6.85	Europe & Central Asia	0.997798
2040	6.85	East Asia & Pacific	10.191
2041	6.85	Sub-Saharan Africa	5.01336
2041	6.85	South Asia	6.22713
2041	6.85	North America	0
2041	6.85	Middle East & North Africa	2.35647
2041	6.85	Latin America & Caribbean	1.78552
2041	6.85	Europe & Central Asia	1.02184
2041	6.85	East Asia & Pacific	10.3315
2042	6.85	Sub-Saharan Africa	5.59778
2042	6.85	South Asia	6.68902
2042	6.85	North America	0
2042	6.85	Middle East & North Africa	2.54937
2042	6.85	Latin America & Caribbean	1.898
2042	6.85	Europe & Central Asia	1.04659
2042	6.85	East Asia & Pacific	10.5033
2043	6.85	Sub-Saharan Africa	6.24136
2043	6.85	South Asia	7.16667
2043	6.85	North America	0
2043	6.85	Middle East & North Africa	2.75182
2043	6.85	Latin America & Caribbean	2.01318
2043	6.85	Europe & Central Asia	1.07206
2043	6.85	East Asia & Pacific	10.7085
2044	6.85	Sub-Saharan Africa	6.95074
2044	6.85	South Asia	7.6605
2044	6.85	North America	0
2044	6.85	Middle East & North Africa	2.96422
2044	6.85	Latin America & Caribbean	2.13122
2044	6.85	Europe & Central Asia	1.09828
2044	6.85	East Asia & Pacific	10.9495
2045	6.85	Sub-Saharan Africa	7.73338
2045	6.85	South Asia	8.17094
2045	6.85	North America	0
2045	6.85	Middle East & North Africa	3.18694
2045	6.85	Latin America & Caribbean	2.25221
2045	6.85	Europe & Central Asia	1.11369
2045	6.85	East Asia & Pacific	11.2289
2046	6.85	Sub-Saharan Africa	8.59743
2046	6.85	South Asia	8.6984
2046	6.85	North America	0
2046	6.85	Middle East & North Africa	3.42042
2046	6.85	Latin America & Caribbean	2.37631
2046	6.85	Europe & Central Asia	1.12499
2046	6.85	East Asia & Pacific	11.5496
2047	6.85	Sub-Saharan Africa	9.55221
2047	6.85	South Asia	9.24328
2047	6.85	North America	0
2047	6.85	Middle East & North Africa	3.66513
2047	6.85	Latin America & Caribbean	2.50367
2047	6.85	Europe & Central Asia	1.13334
2047	6.85	East Asia & Pacific	11.9148
2048	6.85	Sub-Saharan Africa	10.608
2048	6.85	South Asia	9.80605
2048	6.85	North America	0
2048	6.85	Middle East & North Africa	3.9215
2048	6.85	Latin America & Caribbean	2.63446
2048	6.85	Europe & Central Asia	1.14249
2048	6.85	East Asia & Pacific	12.328
2049	6.85	Sub-Saharan Africa	11.7765
2049	6.85	South Asia	10.3871
2049	6.85	North America	0
2049	6.85	Middle East & North Africa	4.18996
2049	6.85	Latin America & Caribbean	2.76879
2049	6.85	Europe & Central Asia	1.15257
2049	6.85	East Asia & Pacific	12.7929
2050	6.85	Sub-Saharan Africa	13.0707
2050	6.85	South Asia	10.7985
2050	6.85	North America	0
2050	6.85	Middle East & North Africa	4.47094
2050	6.85	Latin America & Caribbean	2.90686
2050	6.85	Europe & Central Asia	1.1636
2050	6.85	East Asia & Pacific	13.3132

## Sheet: Figure2b
Country code	Population	Total GHG/capita (tons CO2 equivalent)	Addition to reach target at $2.15	Addition to reach target at $3.65	Addition to reach target at $6.85
FJI	0.889955	-0.18	-7.15256e-09	1.71634	4.01109
GHA	30.4179	0.42	2.41012	2.30094	4.42951
BTN	0.763094	0.47	-1.19209e-09	0.1197	0.96429
RWA	12.6269	0.55	0.881332	1.12498	2.63746
BDI	11.5306	0.7	2.57074	2.24591	4.67043
AFG	38.0418	0.76	0.235654	0.246826	0.497451
COM	0.850891	0.83	5.2933	6.8309	15.4734
YEM	29.1619	0.87	1.47866	1.46313	3.14573
HTI	11.2631	0.99	1.13088	1.17106	2.34027
KIR	0.117608	1	0	2.13027	3.76781
MWI	18.6287	1.04	2.39006	2.56397	5.9846
TGO	8.08236	1.08	0.280184	0.336586	0.672804
LSO	2.12527	1.19	1.55774	1.17017	2.05913
SLE	7.81321	1.21	0.353014	0.618864	1.40553
GMB	2.3477	1.22	0.42597	0.980569	1.88938
UGA	44.2696	1.34	0.920985	0.998375	2.07873
CPV	0.549936	1.36	0.00812484	0.942604	1.67194
KEN	52.574	1.4	1.75458	2.35095	4.99315
DJI	0.973557	1.42	0.475807	0.440728	0.710618
BGD	163.046	1.46	0.0984602	1.0585	2.17411
MDG	26.9693	1.49	2.86354	2.24686	4.34236
ETH	112.079	1.64	0.353435	0.528013	1.08505
CRI	5.04756	1.68	-5.24521e-08	0	0.673375
NPL	28.6087	1.69	5.72205e-08	0.710739	1.51223
LKA	21.803	1.74	9.53674e-09	1.11907	3.3004
ERI	3.5058	1.75597	0.995661	0.839265	1.42092
NGA	200.964	1.76	0.519433	0.452625	0.692902
STP	0.215048	1.85	0.990144	1.50394	2.86076
TJK	9.32102	1.86	0.000686421	1.65531	2.49329
NER	23.3107	1.89	1.14626	1.43803	3.27348
FSM	0.113811	1.99	4.17818	2.94803	4.46963
CIV	25.7166	2	0.253675	0.699964	1.4113
PAK	216.565	2.03	0.0550892	0.863477	1.70094
SEN	16.2964	2.06	0.431175	1.45794	2.83818
KGZ	6.4562	2.11	-1.04904e-07	1.2882	2.72775
SLV	6.45355	2.16	8.58307e-08	0	0.82025
BEN	11.8012	2.18	1.65161	2.51623	4.43933
GNB	1.92092	2.19	0.590725	0.93576	1.79983
PHL	108.117	2.19	1.37744	3.83814	7.21703
TUV	0.011655	2.2	4.76837e-08	0.653583	2.00234
MLI	19.658	2.25	2.72493	3.23941	7.15251
GTM	16.604	2.32	-6.67572e-08	1.55422	5.22579
SWZ	1.14813	2.34	2.92172	2.33501	4.04362
IND	1366.42	2.46	0.339244	0.932675	1.5921
MAR	36.4718	2.5	0	0.65674	2.12659
BGR	6.97576	2.51	-9.53674e-09	0	0.496969
TZA	58.0055	2.67	0.647963	0.810172	1.75345
SOM	15.4429	2.75	1.24965	1.29593	3.0194
BFA	20.3214	2.77	2.59328	3.31551	6.64588
SYR	17.0701	2.84	2.68984	1.58877	2.47925
HND	9.74611	2.89	1.04904e-07	0.588552	1.09123
VUT	0.299882	2.9	2.5585	4.37783	8.33109
SWE	10.2789	2.91	8.58307e-08	0	0
MRT	4.5257	2.92	0.260452	0.765307	1.10805
CHL	18.952	2.92	7.62939e-08	0	0.56397
SDN	42.8132	2.97	0.959641	1.27245	2.50856
TON	0.104497	2.98	1.90735e-08	2.75153	9.74172
ALB	2.85419	3.07	-6.67572e-08	0	0.188336
DMA	0.071808	3.07	-6.67572e-08	0.270589	1.19764
VCT	0.110593	3.07	-6.67572e-08	0.176058	0.67289
GIN	12.7712	3.18	0.431829	0.878716	1.87496
LBR	4.93737	3.21	1.10654	1.21657	2.32007
PRK	25.6662	3.22	3.49046	3.22897	5.91317
TUN	11.6947	3.23	1.90735e-08	0	1.10986
CUB	11.3335	3.37	-1.14441e-07	0.254738	1.01079
ARM	2.95773	3.38	1.14441e-07	0.283037	1.78632
JAM	2.94828	3.44	5.72205e-08	0.71898	1.72119
EGY	100.388	3.51	-9.53674e-09	1.73039	3.36193
MOZ	30.366	3.52	3.30574	2.18293	3.80164
JOR	10.1017	3.62	-1.14441e-07	0	0.102805
PSE	4.68531	3.66	0	0.282484	3.34616
DOM	10.739	3.7	4.76837e-08	0	0.835263
MHL	0.058791	3.94	5.72205e-08	0.484124	1.59007
WSM	0.197093	4.01	2.28882e-07	3.13844	8.34427
LCA	0.182795	4.02	-1.90735e-08	0.459002	0.852069
AGO	31.8253	4.03	4.44839	3.76198	7.3961
ROU	19.3716	4.05	1.90735e-07	0	0.53724
MLT	0.504062	4.23	1.90735e-08	0	0
LIE	0.03802	4.3	1.90735e-07	0	0
KHM	16.4865	4.35	0.598134	3.05558	6.5528
HRV	4.06525	4.41	-1.52588e-07	0	0
MMR	54.0454	4.5	0	3.88539	9.85495
VNM	96.4621	4.54	-3.8147e-08	0.823068	5.22238
LVA	1.91382	4.66	-1.52588e-07	0	0
GEO	3.72016	4.74	0.840061	4.53331	7.00977
ASM	0.055312	4.77	0	0.54147	1.88004
CMR	25.8764	4.82	1.10467	1.15651	2.11464
MDV	0.530957	4.9	9.53674e-08	0	0
TLS	1.29312	4.93	0.123863	0.275599	0.374963
UKR	44.3862	4.99	-2.28882e-07	0	0.610457
NOR	5.3479	5.05	1.90735e-07	0	0
MDA	2.66497	5.06	-5.72205e-08	0	0.530689
LBN	6.85571	5.12	-1.14441e-07	0	0.780015
ZMB	17.861	5.12	7.45163	6.08986	12.0805
CHE	8.57528	5.16	-1.52588e-07	0	0
FRA	67.2489	5.24	-2.28882e-07	0	0
MEX	127.576	5.26	2.28882e-07	0.14057	1.55197
AZE	10.0243	5.28	2.09808e-07	0	0
COL	50.3394	5.37	0.253214	1.27864	2.41303
MUS	1.26571	5.39	-1.33514e-07	0	1.19235
MKD	2.07669	5.42	7.62939e-08	0.146304	0.730879
SSD	11.0621	5.45	6.50033	3.67018	5.84695
LAO	7.16946	5.5	0.495245	1.95232	2.83189
TUR	83.4296	5.51	2.28882e-07	0	1.68071
UZB	33.5804	5.52	0.621562	0.505344	0.729338
COG	5.3805	5.59	2.2427	1.13469	1.65063
ECU	17.3737	5.68	-1.71661e-07	0.593678	1.71649
PER	32.5105	5.86	1.33514e-07	0.325558	1.51871
NIC	6.5455	5.87	-1.14441e-07	0.0761504	0.715374
PAN	4.24644	5.96	3.8147e-08	0	0.525585
XKX	1.78888	6	1.19209e-07	0	1.04049
PRT	10.2863	6	0	0	0
MNE	0.622028	6.21	3.8147e-08	0	1.38166
ESP	47.1348	6.22	-2.09808e-07	0	0
THA	69.6256	6.28	2.09808e-07	0	0.910032
ITA	59.7291	6.3	1.90735e-07	0	0
HUN	9.77114	6.39	-1.33514e-07	0	0
GBR	66.8363	6.42	7.62939e-08	0	0
NRU	0.010764	6.5	0	1.11933	3.42622
LTU	2.79414	6.55	1.90735e-07	0	0
DZA	43.0531	6.56	-5.72205e-08	0	6.34393
SMR	0.033864	6.62	0	0	0
FRO	0.048677	6.62	0	0	0
IMN	0.084589	6.62	0	0	0
MCO	0.038967	6.62	0	0	0
CHI	0.172264	6.62	0	0	0
GIB	0.033706	6.62	0	0	0
GRL	0.056225	6.62	0	0	0
TCD	15.9469	6.63	0.258669	0.201	0.296581
KNA	0.052834	6.64	-1.33514e-07	0	0
SVK	5.45415	6.78	2.09808e-07	0	0
BRA	211.05	6.88	1.14441e-07	0	2.09094
CYP	1.19857	6.92	7.62939e-08	0	0
BLR	9.41976	6.94	5.72205e-08	0	0
PNG	8.77612	7.23	4.02614	2.70882	4.15705
IDN	270.626	7.24	0.0263045	1.10383	1.9249
BIH	3.301	7.42	7.62939e-08	0	0
GRC	10.7216	7.45	-1.90735e-07	0	0
DNK	5.81442	7.58	-7.62939e-08	0	0
ISL	0.360563	7.68	-1.71661e-07	0	0
COD	86.7906	7.83	0.41372	0.380081	0.816669
AUT	8.87992	7.86	1.33514e-07	0	0
SYC	0.097625	7.95	-1.90735e-07	0	1.74469
ZWE	14.6455	8.05	1.63989	1.20359	1.96811
SVN	2.08839	8.05	1.90735e-07	0	0
BMU	0.063911	8.11	3.57628e-07	0	0
AND	0.077146	8.13	1.14441e-07	0	0
BHS	0.389486	8.16	-1.52588e-07	0	0
IRQ	39.3098	8.17	7.62939e-08	0	4.65829
CUW	0.157441	8.315	4.76837e-07	0	0
CYM	0.064948	8.315	4.76837e-07	0	0
TCA	0.038194	8.315	4.76837e-07	0	0
SXM	0.041608	8.315	4.76837e-07	0	0
PRI	3.19369	8.315	4.76837e-07	0	0
VGB	0.030033	8.315	4.76837e-07	0	0
MAF	0.038002	8.315	4.76837e-07	0	0
VIR	0.106669	8.315	4.76837e-07	0	0
ABW	0.10631	8.315	4.76837e-07	0	0
POL	37.9655	8.43	3.05176e-07	0	0
NAM	2.49452	8.51	2.26998	2.18589	3.97095
CHN	1407.74	8.56	4.19617e-07	0	1.5556
DEU	83.093	8.67	7.62939e-08	0	0
ARG	44.9387	8.88	1.14441e-07	0	1.72278
SRB	6.94523	8.91	-1.52588e-07	0	2.39469
JPN	126.633	8.96	3.8147e-08	0	0
GAB	2.17258	9.06	4.19617e-07	0.818456	1.25617
BEL	11.489	9.42	7.62939e-08	0	0
ZAF	58.5583	9.6	0.702079	4.28543	7.91065
ISR	9.054	9.64	3.43323e-07	0	0
CAF	4.74518	9.82	4.07711	4.26187	9.94992
URY	3.46173	9.92	7.62939e-08	0	0.0237017
NLD	17.3449	10.01	2.28882e-07	0	0
CZE	10.6719	10.38	1.14441e-07	0	0
VEN	28.5158	10.51	2.28882e-07	0.453595	2.08617
FIN	5.52161	10.58	-7.62939e-08	0	0
IRN	82.9139	10.78	-2.67029e-07	0	8.85171
EST	1.32685	11.17	7.62939e-08	0	0
GNQ	1.35598	11.24	0.3985	2.18379	3.42233
HKG	7.5079	11.32	0	0	0
TWN	23.7777	11.32	0	0	0
MAC	0.640446	11.32	0	0	0
PYF	0.279285	11.32	0	0	0
NCL	0.2713	11.32	0	0	0
MNP	0.057213	11.32	0	0	0
GUM	0.167295	11.32	0	0	0
SGP	5.70357	11.79	-3.8147e-08	0	0
IRL	4.93434	11.89	3.43323e-07	0	0
BOL	11.5131	12.05	1.90735e-07	0.103556	2.8352
MYS	31.9498	12.4	-3.8147e-07	0	0
ATG	0.097115	12.53	-2.67029e-07	0	0
KOR	51.7648	12.61	-3.43323e-07	0	0
BRB	0.287021	13.21	3.8147e-08	0	0
RUS	144.406	13.33	-7.62939e-08	0	0.919057
PRY	7.04464	13.71	3.8147e-08	0	1.36013
NZL	4.9792	14.58	-7.62939e-08	0	0
KAZ	18.5137	14.67	7.62939e-08	0	1.04685
PLW	0.018001	15.94	-4.19617e-07	0.563201	1.95548
LUX	0.620001	16.46	-9.15527e-07	0	0
BLZ	0.390351	17.55	1.6616	3.17682	5.46687
USA	328.33	17.58	-7.62939e-08	0	0
MNG	3.22517	18.34	1.52588e-07	2.70746	10.6894
LBY	6.77745	18.69	5.34058e-07	0	4.17749
OMN	4.97499	20.16	-1.52588e-07	0	0
TTO	1.39497	20.41	-1.52588e-07	0	0.427618
CAN	37.6012	20.59	1.52588e-07	0	0
SAU	34.2685	21.1	3.8147e-07	0	0
GRD	0.112002	21.31	-5.34058e-07	0.195198	0.870943
BRN	0.433296	22.24	-2.28882e-07	0	0
BWA	2.3037	22.72	1.65215	1.73723	2.285
SUR	0.581363	23.79	2.08066	2.28417	3.02419
AUS	25.3657	23.99	-2.28882e-07	0	0
ARE	9.77053	24.93	3.05176e-07	0	0
GUY	0.782775	25.29	9.15527e-07	0.839069	9.94768
TKM	5.94209	26.48	-4.57764e-07	0.73592	3.83284
KWT	4.20708	32.49	1.67847e-06	0	0
BHR	1.64116	33.15	1.52588e-06	0	0
