# Supplementary material for: Ending extreme poverty has a negligible impact on global greenhouse gas emissions
Source: Nature. 2023 Nov 29;623(7989):982–6. doi: 10.1038/s41586-023-06679-0 (PMC10686831; doi:10.1038/s41586-023-06679-0)
Supplement: Supplementary file 5 — Source Data Fig. 3 [file 41586_2023_6679_MOESM5_ESM.xlsx]

## Sheet: Figure3
Year	Poverty line in USD/day (2017 PPP)	Baseline	Energy efficient	Decarbonizing	Less inequality	All three positive scenarios combined
2022	2.15	0	0	0	0	0
2022	3.65	0	0	0	0	0
2022	6.85	0	0	0	0	0
2023	2.15	0.26276	0.259756	0.255547	0.222313	0.213686
2023	3.65	0.382654	0.377684	0.372389	0.349522	0.336222
2023	6.85	1.18886	1.17997	1.16488	1.15759	1.12617
2024	2.15	0.561188	0.548192	0.530641	0.474902	0.438891
2024	3.65	0.822963	0.802048	0.778882	0.710973	0.657028
2024	6.85	2.56495	2.52174	2.46251	2.46036	2.32478
2025	2.15	0.85605	0.826508	0.787083	0.430976	0.383773
2025	3.65	1.28671	1.23819	1.18464	1.09182	0.970132
2025	6.85	3.96815	3.86483	3.73183	3.70149	3.3997
2026	2.15	1.15241	1.09976	1.03014	0.470417	0.403164
2026	3.65	1.74691	1.66008	1.56613	1.49033	1.27227
2026	6.85	5.37726	5.1872	4.95265	4.94367	4.41169
2027	2.15	1.38637	1.30707	1.20546	0.511673	0.421882
2027	3.65	2.21664	2.07971	1.93513	1.88669	1.54711
2027	6.85	6.80138	6.49735	6.1344	6.16641	5.34751
2028	2.15	1.48014	1.37609	1.25334	0.555679	0.440726
2028	3.65	2.70805	2.50819	2.30203	2.3059	1.81606
2028	6.85	8.25161	7.80414	7.28638	7.37055	6.20839
2029	2.15	1.57993	1.44758	1.30326	0.601032	0.458417
2029	3.65	3.22324	2.94673	2.66791	2.74065	2.07268
2029	6.85	9.73094	9.10878	8.41048	8.1428	6.63678
2030	2.15	1.68586	1.52139	1.35506	0.647489	0.474764
2030	3.65	3.76342	3.39564	3.033	3.13586	2.27497
2030	6.85	11.2423	10.4123	9.50838	8.65483	6.79761
2031	2.15	1.79801	1.59736	1.40852	0.701864	0.494696
2031	3.65	4.32762	3.85313	3.39542	3.57391	2.48694
2031	6.85	12.7876	11.7148	10.5806	8.93273	6.72423
2032	2.15	1.91337	1.67273	1.46073	0.751265	0.508747
2032	3.65	4.9133	4.31612	3.75185	3.97444	2.65193
2032	6.85	14.3709	13.0179	11.6296	9.47506	6.86157
2033	2.15	2.03591	1.75065	1.51479	0.795604	0.516108
2033	3.65	5.5257	4.78879	4.10606	4.12366	2.63577
2033	6.85	15.997	14.3238	12.658	10.0621	7.0008
2034	2.15	2.14377	1.8132	1.55684	0.853467	0.530458
2034	3.65	6.16762	5.27251	4.45976	4.2158	2.57992
2034	6.85	17.6699	15.6339	13.6676	10.7439	7.17305
2035	2.15	2.25458	1.87513	1.59878	0.892582	0.531972
2035	3.65	6.84034	5.76735	4.81298	4.36113	2.55713
2035	6.85	19.327	16.8844	14.6059	11.3672	7.28302
2036	2.15	2.37259	1.9396	1.64323	0.939681	0.537701
2036	3.65	7.54601	6.27401	5.16636	4.5358	2.54743
2036	6.85	20.4028	17.5228	15.0209	12.1231	7.44275
2037	2.15	2.49838	2.00682	1.69029	0.976252	0.535308
2037	3.65	8.28682	6.79309	5.5206	4.6485	2.50201
2037	6.85	21.5366	18.175	15.4377	12.765	7.51462
2038	2.15	2.63259	2.07697	1.74005	1.02269	0.537726
2038	3.65	8.7882	7.08529	5.70257	4.79102	2.47214
2038	6.85	22.7269	18.8377	15.8601	13.5916	7.65719
2039	2.15	2.77591	2.15027	1.79264	1.07184	0.539428
2039	3.65	9.2054	7.29303	5.82062	4.9496	2.44742
2039	6.85	23.9637	19.5023	16.287	14.4703	7.79743
2040	2.15	2.92908	2.22695	1.84816	1.12301	0.540519
2040	3.65	9.61382	7.48009	5.92503	5.11808	2.42437
2040	6.85	25.2976	20.2041	16.741	15.4026	7.93458
2041	2.15	3.0929	2.30725	1.90672	1.1772	0.541587
2041	3.65	10.0477	7.67338	6.03619	5.29658	2.40277
2041	6.85	26.7358	20.9448	17.2233	16.3923	8.06897
2042	2.15	3.26293	2.38708	1.96653	1.23445	0.542575
2042	3.65	10.5131	7.87659	6.15663	5.4736	2.379
2042	6.85	28.284	21.7241	17.7342	17.4433	8.20077
2043	2.15	3.43205	2.46053	2.02355	1.29476	0.543321
2043	3.65	11.0095	8.0885	6.28524	5.66146	2.35685
2043	6.85	29.9536	22.5469	18.2764	18.557	8.32867
2044	2.15	3.60601	2.53265	2.07834	1.35834	0.5438
2044	3.65	11.5183	8.29581	6.40966	5.86103	2.33627
2044	6.85	31.7545	23.4158	18.8516	19.5303	8.36481
2045	2.15	3.79121	2.60752	2.13604	1.42584	0.54425
2045	3.65	12.0652	8.51443	6.54456	6.07249	2.31697
2045	6.85	33.6861	24.3264	19.4546	20.3415	8.30708
2046	2.15	3.98844	2.68506	2.19677	1.49754	0.544668
2046	3.65	12.6505	8.7437	6.68949	6.29708	2.29901
2046	6.85	35.7672	25.2859	20.0919	21.2093	8.25343
2047	2.15	4.19633	2.76468	2.25875	1.57117	0.544279
2047	3.65	13.2613	8.98021	6.84064	6.52661	2.27731
2047	6.85	38.0125	26.2978	20.7664	22.1047	8.19222
2048	2.15	4.41627	2.84691	2.32235	1.64719	0.543229
2048	3.65	13.9013	9.21771	6.99926	6.7666	2.25513
2048	6.85	40.4405	27.3694	21.4837	23.0495	8.13146
2049	2.15	4.65143	2.93275	2.38933	1.72775	0.542088
2049	3.65	14.5783	9.4607	7.1674	7.0227	2.23437
2049	6.85	43.0679	28.5049	22.2464	24.051	8.07377
2050	2.15	4.90267	3.02213	2.45967	1.81215	0.540512
2050	3.65	15.3069	9.71775	7.34892	7.29423	2.21467
2050	6.85	45.7238	29.5619	22.9755	25.1344	8.02304
