# Supplementary material for: Ending extreme poverty has a negligible impact on global greenhouse gas emissions
Source: Nature. 2023 Nov 29;623(7989):982–6. doi: 10.1038/s41586-023-06679-0 (PMC10686831; doi:10.1038/s41586-023-06679-0)
Supplement: Supplementary file 6 — Source Data Extended Data Fig. 1 [file 41586_2023_6679_MOESM6_ESM.xlsx]

## Sheet: ExtendedDataFigure1
Scenario	Consumption ($/day, 2017 PPP)	Percentile
Benin 2022	0.926167	1
Benin 2022 with 62% growth	1.50039	1
Benin 2022 with 26% growth, 10% decrease in Gini	1.6851	1
Benin 2022	1.13909	2
Benin 2022 with 62% growth	1.84532	2
Benin 2022 with 26% growth, 10% decrease in Gini	1.92655	2
Benin 2022	1.27691	3
Benin 2022 with 62% growth	2.0686	3
Benin 2022 with 26% growth, 10% decrease in Gini	2.08284	3
Benin 2022	1.36419	4
Benin 2022 with 62% growth	2.20998	4
Benin 2022 with 26% growth, 10% decrease in Gini	2.18181	4
Benin 2022	1.44539	5
Benin 2022 with 62% growth	2.34154	5
Benin 2022 with 26% growth, 10% decrease in Gini	2.2739	5
Benin 2022	1.52708	6
Benin 2022 with 62% growth	2.47388	6
Benin 2022 with 26% growth, 10% decrease in Gini	2.36654	6
Benin 2022	1.61506	7
Benin 2022 with 62% growth	2.61639	7
Benin 2022 with 26% growth, 10% decrease in Gini	2.4663	7
Benin 2022	1.67985	8
Benin 2022 with 62% growth	2.72136	8
Benin 2022 with 26% growth, 10% decrease in Gini	2.53978	8
Benin 2022	1.74274	9
Benin 2022 with 62% growth	2.82324	9
Benin 2022 with 26% growth, 10% decrease in Gini	2.61109	9
Benin 2022	1.80661	10
Benin 2022 with 62% growth	2.9267	10
Benin 2022 with 26% growth, 10% decrease in Gini	2.68352	10
Benin 2022	1.86369	11
Benin 2022 with 62% growth	3.01918	11
Benin 2022 with 26% growth, 10% decrease in Gini	2.74825	11
Benin 2022	1.90893	12
Benin 2022 with 62% growth	3.09247	12
Benin 2022 with 26% growth, 10% decrease in Gini	2.79955	12
Benin 2022	1.95476	13
Benin 2022 with 62% growth	3.16672	13
Benin 2022 with 26% growth, 10% decrease in Gini	2.85153	13
Benin 2022	2.00572	14
Benin 2022 with 62% growth	3.24926	14
Benin 2022 with 26% growth, 10% decrease in Gini	2.90931	14
Benin 2022	2.05024	15
Benin 2022 with 62% growth	3.32139	15
Benin 2022 with 26% growth, 10% decrease in Gini	2.9598	15
Benin 2022	2.09418	16
Benin 2022 with 62% growth	3.39257	16
Benin 2022 with 26% growth, 10% decrease in Gini	3.00963	16
Benin 2022	2.13885	17
Benin 2022 with 62% growth	3.46494	17
Benin 2022 with 26% growth, 10% decrease in Gini	3.06028	17
Benin 2022	2.18341	18
Benin 2022 with 62% growth	3.53712	18
Benin 2022 with 26% growth, 10% decrease in Gini	3.11081	18
Benin 2022	2.22841	19
Benin 2022 with 62% growth	3.61002	19
Benin 2022 with 26% growth, 10% decrease in Gini	3.16184	19
Benin 2022	2.2926	20
Benin 2022 with 62% growth	3.71401	20
Benin 2022 with 26% growth, 10% decrease in Gini	3.23463	20
Benin 2022	2.34726	21
Benin 2022 with 62% growth	3.80256	21
Benin 2022 with 26% growth, 10% decrease in Gini	3.29662	21
Benin 2022	2.39739	22
Benin 2022 with 62% growth	3.88377	22
Benin 2022 with 26% growth, 10% decrease in Gini	3.35347	22
Benin 2022	2.45157	23
Benin 2022 with 62% growth	3.97154	23
Benin 2022 with 26% growth, 10% decrease in Gini	3.4149	23
Benin 2022	2.49565	24
Benin 2022 with 62% growth	4.04296	24
Benin 2022 with 26% growth, 10% decrease in Gini	3.46489	24
Benin 2022	2.53283	25
Benin 2022 with 62% growth	4.10318	25
Benin 2022 with 26% growth, 10% decrease in Gini	3.50705	25
Benin 2022	2.5762	26
Benin 2022 with 62% growth	4.17344	26
Benin 2022 with 26% growth, 10% decrease in Gini	3.55623	26
Benin 2022	2.6247	27
Benin 2022 with 62% growth	4.25202	27
Benin 2022 with 26% growth, 10% decrease in Gini	3.61124	27
Benin 2022	2.67042	28
Benin 2022 with 62% growth	4.32607	28
Benin 2022 with 26% growth, 10% decrease in Gini	3.66307	28
Benin 2022	2.70962	29
Benin 2022 with 62% growth	4.38959	29
Benin 2022 with 26% growth, 10% decrease in Gini	3.70754	29
Benin 2022	2.75198	30
Benin 2022 with 62% growth	4.45821	30
Benin 2022 with 26% growth, 10% decrease in Gini	3.75557	30
Benin 2022	2.79579	31
Benin 2022 with 62% growth	4.52917	31
Benin 2022 with 26% growth, 10% decrease in Gini	3.80524	31
Benin 2022	2.84301	32
Benin 2022 with 62% growth	4.60568	32
Benin 2022 with 26% growth, 10% decrease in Gini	3.8588	32
Benin 2022	2.88557	33
Benin 2022 with 62% growth	4.67463	33
Benin 2022 with 26% growth, 10% decrease in Gini	3.90707	33
Benin 2022	2.93113	34
Benin 2022 with 62% growth	4.74843	34
Benin 2022 with 26% growth, 10% decrease in Gini	3.95873	34
Benin 2022	2.97623	35
Benin 2022 with 62% growth	4.8215	35
Benin 2022 with 26% growth, 10% decrease in Gini	4.00987	35
Benin 2022	3.0234	36
Benin 2022 with 62% growth	4.8979	36
Benin 2022 with 26% growth, 10% decrease in Gini	4.06336	36
Benin 2022	3.05846	37
Benin 2022 with 62% growth	4.95471	37
Benin 2022 with 26% growth, 10% decrease in Gini	4.10312	37
Benin 2022	3.09334	38
Benin 2022 with 62% growth	5.01121	38
Benin 2022 with 26% growth, 10% decrease in Gini	4.14267	38
Benin 2022	3.14137	39
Benin 2022 with 62% growth	5.08903	39
Benin 2022 with 26% growth, 10% decrease in Gini	4.19714	39
Benin 2022	3.19991	40
Benin 2022 with 62% growth	5.18386	40
Benin 2022 with 26% growth, 10% decrease in Gini	4.26352	40
Benin 2022	3.24429	41
Benin 2022 with 62% growth	5.25576	41
Benin 2022 with 26% growth, 10% decrease in Gini	4.31385	41
Benin 2022	3.29141	42
Benin 2022 with 62% growth	5.33208	42
Benin 2022 with 26% growth, 10% decrease in Gini	4.36728	42
Benin 2022	3.33433	43
Benin 2022 with 62% growth	5.40161	43
Benin 2022 with 26% growth, 10% decrease in Gini	4.41595	43
Benin 2022	3.38784	44
Benin 2022 with 62% growth	5.4883	44
Benin 2022 with 26% growth, 10% decrease in Gini	4.47663	44
Benin 2022	3.44871	45
Benin 2022 with 62% growth	5.58692	45
Benin 2022 with 26% growth, 10% decrease in Gini	4.54567	45
Benin 2022	3.50537	46
Benin 2022 with 62% growth	5.67869	46
Benin 2022 with 26% growth, 10% decrease in Gini	4.60991	46
Benin 2022	3.55611	47
Benin 2022 with 62% growth	5.76089	47
Benin 2022 with 26% growth, 10% decrease in Gini	4.66745	47
Benin 2022	3.61488	48
Benin 2022 with 62% growth	5.85611	48
Benin 2022 with 26% growth, 10% decrease in Gini	4.7341	48
Benin 2022	3.67391	49
Benin 2022 with 62% growth	5.95173	49
Benin 2022 with 26% growth, 10% decrease in Gini	4.80104	49
Benin 2022	3.73416	50
Benin 2022 with 62% growth	6.04934	50
Benin 2022 with 26% growth, 10% decrease in Gini	4.86936	50
Benin 2022	3.78567	51
Benin 2022 with 62% growth	6.13279	51
Benin 2022 with 26% growth, 10% decrease in Gini	4.92778	51
Benin 2022	3.84328	52
Benin 2022 with 62% growth	6.22611	52
Benin 2022 with 26% growth, 10% decrease in Gini	4.9931	52
Benin 2022	3.89558	53
Benin 2022 with 62% growth	6.31084	53
Benin 2022 with 26% growth, 10% decrease in Gini	5.05241	53
Benin 2022	3.95609	54
Benin 2022 with 62% growth	6.40887	54
Benin 2022 with 26% growth, 10% decrease in Gini	5.12103	54
Benin 2022	4.02842	55
Benin 2022 with 62% growth	6.52604	55
Benin 2022 with 26% growth, 10% decrease in Gini	5.20305	55
Benin 2022	4.09848	56
Benin 2022 with 62% growth	6.63955	56
Benin 2022 with 26% growth, 10% decrease in Gini	5.28251	56
Benin 2022	4.16602	57
Benin 2022 with 62% growth	6.74894	57
Benin 2022 with 26% growth, 10% decrease in Gini	5.35909	57
Benin 2022	4.24401	58
Benin 2022 with 62% growth	6.87529	58
Benin 2022 with 26% growth, 10% decrease in Gini	5.44753	58
Benin 2022	4.32528	59
Benin 2022 with 62% growth	7.00695	59
Benin 2022 with 26% growth, 10% decrease in Gini	5.53969	59
Benin 2022	4.40171	60
Benin 2022 with 62% growth	7.13077	60
Benin 2022 with 26% growth, 10% decrease in Gini	5.62636	60
Benin 2022	4.48251	61
Benin 2022 with 62% growth	7.26166	61
Benin 2022 with 26% growth, 10% decrease in Gini	5.71799	61
Benin 2022	4.55225	62
Benin 2022 with 62% growth	7.37464	62
Benin 2022 with 26% growth, 10% decrease in Gini	5.79707	62
Benin 2022	4.62722	63
Benin 2022 with 62% growth	7.4961	63
Benin 2022 with 26% growth, 10% decrease in Gini	5.88209	63
Benin 2022	4.69339	64
Benin 2022 with 62% growth	7.60329	64
Benin 2022 with 26% growth, 10% decrease in Gini	5.95713	64
Benin 2022	4.76689	65
Benin 2022 with 62% growth	7.72236	65
Benin 2022 with 26% growth, 10% decrease in Gini	6.04048	65
Benin 2022	4.84564	66
Benin 2022 with 62% growth	7.84994	66
Benin 2022 with 26% growth, 10% decrease in Gini	6.12978	66
Benin 2022	4.92011	67
Benin 2022 with 62% growth	7.97058	67
Benin 2022 with 26% growth, 10% decrease in Gini	6.21423	67
Benin 2022	5.02212	68
Benin 2022 with 62% growth	8.13583	68
Benin 2022 with 26% growth, 10% decrease in Gini	6.3299	68
Benin 2022	5.14924	69
Benin 2022 with 62% growth	8.34178	69
Benin 2022 with 26% growth, 10% decrease in Gini	6.47407	69
Benin 2022	5.25053	70
Benin 2022 with 62% growth	8.50586	70
Benin 2022 with 26% growth, 10% decrease in Gini	6.58892	70
Benin 2022	5.35422	71
Benin 2022 with 62% growth	8.67383	71
Benin 2022 with 26% growth, 10% decrease in Gini	6.70651	71
Benin 2022	5.46952	72
Benin 2022 with 62% growth	8.86062	72
Benin 2022 with 26% growth, 10% decrease in Gini	6.83725	72
Benin 2022	5.61102	73
Benin 2022 with 62% growth	9.08986	73
Benin 2022 with 26% growth, 10% decrease in Gini	6.99773	73
Benin 2022	5.74003	74
Benin 2022 with 62% growth	9.29885	74
Benin 2022 with 26% growth, 10% decrease in Gini	7.14402	74
Benin 2022	5.85184	75
Benin 2022 with 62% growth	9.47999	75
Benin 2022 with 26% growth, 10% decrease in Gini	7.27081	75
Benin 2022	5.97547	76
Benin 2022 with 62% growth	9.68027	76
Benin 2022 with 26% growth, 10% decrease in Gini	7.41101	76
Benin 2022	6.13196	77
Benin 2022 with 62% growth	9.93378	77
Benin 2022 with 26% growth, 10% decrease in Gini	7.58847	77
Benin 2022	6.29241	78
Benin 2022 with 62% growth	10.1937	78
Benin 2022 with 26% growth, 10% decrease in Gini	7.77042	78
Benin 2022	6.45953	79
Benin 2022 with 62% growth	10.4644	79
Benin 2022 with 26% growth, 10% decrease in Gini	7.95993	79
Benin 2022	6.62652	80
Benin 2022 with 62% growth	10.735	80
Benin 2022 with 26% growth, 10% decrease in Gini	8.1493	80
Benin 2022	6.80501	81
Benin 2022 with 62% growth	11.0241	81
Benin 2022 with 26% growth, 10% decrease in Gini	8.35171	81
Benin 2022	7.00335	82
Benin 2022 with 62% growth	11.3454	82
Benin 2022 with 26% growth, 10% decrease in Gini	8.57663	82
Benin 2022	7.19996	83
Benin 2022 with 62% growth	11.6639	83
Benin 2022 with 26% growth, 10% decrease in Gini	8.79958	83
Benin 2022	7.4373	84
Benin 2022 with 62% growth	12.0484	84
Benin 2022 with 26% growth, 10% decrease in Gini	9.06872	84
Benin 2022	7.66761	85
Benin 2022 with 62% growth	12.4215	85
Benin 2022 with 26% growth, 10% decrease in Gini	9.32989	85
Benin 2022	7.90785	86
Benin 2022 with 62% growth	12.8107	86
Benin 2022 with 26% growth, 10% decrease in Gini	9.60233	86
Benin 2022	8.14047	87
Benin 2022 with 62% growth	13.1876	87
Benin 2022 with 26% growth, 10% decrease in Gini	9.86611	87
Benin 2022	8.39255	88
Benin 2022 with 62% growth	13.5959	88
Benin 2022 with 26% growth, 10% decrease in Gini	10.152	88
Benin 2022	8.66759	89
Benin 2022 with 62% growth	14.0415	89
Benin 2022 with 26% growth, 10% decrease in Gini	10.4639	89
Benin 2022	9.06834	90
Benin 2022 with 62% growth	14.6907	90
Benin 2022 with 26% growth, 10% decrease in Gini	10.9183	90
Benin 2022	9.44915	91
Benin 2022 with 62% growth	15.3076	91
Benin 2022 with 26% growth, 10% decrease in Gini	11.3502	91
Benin 2022	9.86169	92
Benin 2022 with 62% growth	15.9759	92
Benin 2022 with 26% growth, 10% decrease in Gini	11.818	92
Benin 2022	10.3777	93
Benin 2022 with 62% growth	16.8118	93
Benin 2022 with 26% growth, 10% decrease in Gini	12.4031	93
Benin 2022	11.0426	94
Benin 2022 with 62% growth	17.8891	94
Benin 2022 with 26% growth, 10% decrease in Gini	13.1572	94
Benin 2022	11.9152	95
Benin 2022 with 62% growth	19.3026	95
Benin 2022 with 26% growth, 10% decrease in Gini	14.1466	95
Benin 2022	12.8115	96
Benin 2022 with 62% growth	20.7547	96
Benin 2022 with 26% growth, 10% decrease in Gini	15.1631	96
Benin 2022	14.2926	97
Benin 2022 with 62% growth	23.1539	97
Benin 2022 with 26% growth, 10% decrease in Gini	16.8426	97
Benin 2022	16.3786	98
Benin 2022 with 62% growth	26.5333	98
Benin 2022 with 26% growth, 10% decrease in Gini	19.2081	98
Benin 2022	20.2819	99
Benin 2022 with 62% growth	32.8566	99
Benin 2022 with 26% growth, 10% decrease in Gini	23.6345	99
Benin 2022	35.02	100
Benin 2022 with 62% growth	56.7324	100
Benin 2022 with 26% growth, 10% decrease in Gini	40.3475	100
