# Supplementary material for: Ending extreme poverty has a negligible impact on global greenhouse gas emissions
Source: Nature. 2023 Nov 29;623(7989):982–6. doi: 10.1038/s41586-023-06679-0 (PMC10686831; doi:10.1038/s41586-023-06679-0)
Supplement: Supplementary file 7 — Source Data Extended Data Fig. 2 [file 41586_2023_6679_MOESM7_ESM.xlsx]

## Sheet: ExtendedDataFigure2a
Country code	Category
ABW	Target met at $6.85 (less than 3% below the $6.85 poverty line)
AFG	Target not met at $2.15 (more than 3% below the $2.15 extreme poverty line)
AGO	Target not met at $2.15 (more than 3% below the $2.15 extreme poverty line)
ALB	Target met at $3.65, but not at $6.85 (more than 3% below the $6.85 poverty line)
AND	Target met at $6.85 (less than 3% below the $6.85 poverty line)
ARE	Target met at $6.85 (less than 3% below the $6.85 poverty line)
ARG	Target met at $3.65, but not at $6.85 (more than 3% below the $6.85 poverty line)
ARM	Target met at $2.15, but not at $3.65 (more than 3% below the $3.65 poverty line)
ASM	Target met at $2.15, but not at $3.65 (more than 3% below the $3.65 poverty line)
ATG	Target met at $6.85 (less than 3% below the $6.85 poverty line)
AUS	Target met at $6.85 (less than 3% below the $6.85 poverty line)
AUT	Target met at $6.85 (less than 3% below the $6.85 poverty line)
AZE	Target met at $6.85 (less than 3% below the $6.85 poverty line)
BDI	Target not met at $2.15 (more than 3% below the $2.15 extreme poverty line)
BEL	Target met at $6.85 (less than 3% below the $6.85 poverty line)
BEN	Target not met at $2.15 (more than 3% below the $2.15 extreme poverty line)
BFA	Target not met at $2.15 (more than 3% below the $2.15 extreme poverty line)
BGD	Target not met at $2.15 (more than 3% below the $2.15 extreme poverty line)
BGR	Target met at $3.65, but not at $6.85 (more than 3% below the $6.85 poverty line)
BHR	Target met at $6.85 (less than 3% below the $6.85 poverty line)
BHS	Target met at $6.85 (less than 3% below the $6.85 poverty line)
BIH	Target met at $6.85 (less than 3% below the $6.85 poverty line)
BLR	Target met at $6.85 (less than 3% below the $6.85 poverty line)
BLZ	Target not met at $2.15 (more than 3% below the $2.15 extreme poverty line)
BMU	Target met at $6.85 (less than 3% below the $6.85 poverty line)
BOL	Target met at $2.15, but not at $3.65 (more than 3% below the $3.65 poverty line)
BRA	Target met at $3.65, but not at $6.85 (more than 3% below the $6.85 poverty line)
BRB	Target met at $6.85 (less than 3% below the $6.85 poverty line)
BRN	Target met at $6.85 (less than 3% below the $6.85 poverty line)
BTN	Target met at $2.15, but not at $3.65 (more than 3% below the $3.65 poverty line)
BWA	Target not met at $2.15 (more than 3% below the $2.15 extreme poverty line)
CAF	Target not met at $2.15 (more than 3% below the $2.15 extreme poverty line)
CAN	Target met at $6.85 (less than 3% below the $6.85 poverty line)
CHE	Target met at $6.85 (less than 3% below the $6.85 poverty line)
CHI	Target met at $6.85 (less than 3% below the $6.85 poverty line)
CHL	Target met at $3.65, but not at $6.85 (more than 3% below the $6.85 poverty line)
CHN	Target met at $3.65, but not at $6.85 (more than 3% below the $6.85 poverty line)
CIV	Target not met at $2.15 (more than 3% below the $2.15 extreme poverty line)
CMR	Target not met at $2.15 (more than 3% below the $2.15 extreme poverty line)
COD	Target not met at $2.15 (more than 3% below the $2.15 extreme poverty line)
COG	Target not met at $2.15 (more than 3% below the $2.15 extreme poverty line)
COL	Target not met at $2.15 (more than 3% below the $2.15 extreme poverty line)
COM	Target not met at $2.15 (more than 3% below the $2.15 extreme poverty line)
CPV	Target not met at $2.15 (more than 3% below the $2.15 extreme poverty line)
CRI	Target met at $3.65, but not at $6.85 (more than 3% below the $6.85 poverty line)
CUB	Target met at $2.15, but not at $3.65 (more than 3% below the $3.65 poverty line)
CUW	Target met at $6.85 (less than 3% below the $6.85 poverty line)
CYM	Target met at $6.85 (less than 3% below the $6.85 poverty line)
CYP	Target met at $6.85 (less than 3% below the $6.85 poverty line)
CZE	Target met at $6.85 (less than 3% below the $6.85 poverty line)
DEU	Target met at $6.85 (less than 3% below the $6.85 poverty line)
DJI	Target not met at $2.15 (more than 3% below the $2.15 extreme poverty line)
DMA	Target met at $2.15, but not at $3.65 (more than 3% below the $3.65 poverty line)
DNK	Target met at $6.85 (less than 3% below the $6.85 poverty line)
DOM	Target met at $3.65, but not at $6.85 (more than 3% below the $6.85 poverty line)
DZA	Target met at $3.65, but not at $6.85 (more than 3% below the $6.85 poverty line)
ECU	Target met at $2.15, but not at $3.65 (more than 3% below the $3.65 poverty line)
EGY	Target met at $2.15, but not at $3.65 (more than 3% below the $3.65 poverty line)
ERI	Target not met at $2.15 (more than 3% below the $2.15 extreme poverty line)
ESP	Target met at $6.85 (less than 3% below the $6.85 poverty line)
EST	Target met at $6.85 (less than 3% below the $6.85 poverty line)
ETH	Target not met at $2.15 (more than 3% below the $2.15 extreme poverty line)
FIN	Target met at $6.85 (less than 3% below the $6.85 poverty line)
FJI	Target met at $2.15, but not at $3.65 (more than 3% below the $3.65 poverty line)
FRA	Target met at $6.85 (less than 3% below the $6.85 poverty line)
FRO	Target met at $6.85 (less than 3% below the $6.85 poverty line)
FSM	Target not met at $2.15 (more than 3% below the $2.15 extreme poverty line)
GAB	Target met at $2.15, but not at $3.65 (more than 3% below the $3.65 poverty line)
GBR	Target met at $6.85 (less than 3% below the $6.85 poverty line)
GEO	Target not met at $2.15 (more than 3% below the $2.15 extreme poverty line)
GHA	Target not met at $2.15 (more than 3% below the $2.15 extreme poverty line)
GIB	Target met at $6.85 (less than 3% below the $6.85 poverty line)
GIN	Target not met at $2.15 (more than 3% below the $2.15 extreme poverty line)
GMB	Target not met at $2.15 (more than 3% below the $2.15 extreme poverty line)
GNB	Target not met at $2.15 (more than 3% below the $2.15 extreme poverty line)
GNQ	Target not met at $2.15 (more than 3% below the $2.15 extreme poverty line)
GRC	Target met at $6.85 (less than 3% below the $6.85 poverty line)
GRD	Target met at $2.15, but not at $3.65 (more than 3% below the $3.65 poverty line)
GRL	Target met at $6.85 (less than 3% below the $6.85 poverty line)
GTM	Target met at $2.15, but not at $3.65 (more than 3% below the $3.65 poverty line)
GUM	Target met at $6.85 (less than 3% below the $6.85 poverty line)
GUY	Target met at $2.15, but not at $3.65 (more than 3% below the $3.65 poverty line)
HKG	Target met at $6.85 (less than 3% below the $6.85 poverty line)
HND	Target met at $2.15, but not at $3.65 (more than 3% below the $3.65 poverty line)
HRV	Target met at $6.85 (less than 3% below the $6.85 poverty line)
HTI	Target not met at $2.15 (more than 3% below the $2.15 extreme poverty line)
HUN	Target met at $6.85 (less than 3% below the $6.85 poverty line)
IDN	Target not met at $2.15 (more than 3% below the $2.15 extreme poverty line)
IMN	Target met at $6.85 (less than 3% below the $6.85 poverty line)
IND	Target not met at $2.15 (more than 3% below the $2.15 extreme poverty line)
IRL	Target met at $6.85 (less than 3% below the $6.85 poverty line)
IRN	Target met at $3.65, but not at $6.85 (more than 3% below the $6.85 poverty line)
IRQ	Target met at $3.65, but not at $6.85 (more than 3% below the $6.85 poverty line)
ISL	Target met at $6.85 (less than 3% below the $6.85 poverty line)
ISR	Target met at $6.85 (less than 3% below the $6.85 poverty line)
ITA	Target met at $6.85 (less than 3% below the $6.85 poverty line)
JAM	Target met at $2.15, but not at $3.65 (more than 3% below the $3.65 poverty line)
JOR	Target met at $3.65, but not at $6.85 (more than 3% below the $6.85 poverty line)
JPN	Target met at $6.85 (less than 3% below the $6.85 poverty line)
KAZ	Target met at $3.65, but not at $6.85 (more than 3% below the $6.85 poverty line)
KEN	Target not met at $2.15 (more than 3% below the $2.15 extreme poverty line)
KGZ	Target met at $2.15, but not at $3.65 (more than 3% below the $3.65 poverty line)
KHM	Target not met at $2.15 (more than 3% below the $2.15 extreme poverty line)
KIR	Target met at $2.15, but not at $3.65 (more than 3% below the $3.65 poverty line)
KNA	Target met at $6.85 (less than 3% below the $6.85 poverty line)
KOR	Target met at $6.85 (less than 3% below the $6.85 poverty line)
KWT	Target met at $6.85 (less than 3% below the $6.85 poverty line)
LAO	Target not met at $2.15 (more than 3% below the $2.15 extreme poverty line)
LBN	Target met at $3.65, but not at $6.85 (more than 3% below the $6.85 poverty line)
LBR	Target not met at $2.15 (more than 3% below the $2.15 extreme poverty line)
LBY	Target met at $3.65, but not at $6.85 (more than 3% below the $6.85 poverty line)
LCA	Target met at $2.15, but not at $3.65 (more than 3% below the $3.65 poverty line)
LIE	Target met at $6.85 (less than 3% below the $6.85 poverty line)
LKA	Target met at $2.15, but not at $3.65 (more than 3% below the $3.65 poverty line)
LSO	Target not met at $2.15 (more than 3% below the $2.15 extreme poverty line)
LTU	Target met at $6.85 (less than 3% below the $6.85 poverty line)
LUX	Target met at $6.85 (less than 3% below the $6.85 poverty line)
LVA	Target met at $6.85 (less than 3% below the $6.85 poverty line)
MAC	Target met at $6.85 (less than 3% below the $6.85 poverty line)
MAF	Target met at $6.85 (less than 3% below the $6.85 poverty line)
MAR	Target met at $2.15, but not at $3.65 (more than 3% below the $3.65 poverty line)
MCO	Target met at $6.85 (less than 3% below the $6.85 poverty line)
MDA	Target met at $3.65, but not at $6.85 (more than 3% below the $6.85 poverty line)
MDG	Target not met at $2.15 (more than 3% below the $2.15 extreme poverty line)
MDV	Target met at $6.85 (less than 3% below the $6.85 poverty line)
MEX	Target met at $2.15, but not at $3.65 (more than 3% below the $3.65 poverty line)
MHL	Target met at $2.15, but not at $3.65 (more than 3% below the $3.65 poverty line)
MKD	Target met at $2.15, but not at $3.65 (more than 3% below the $3.65 poverty line)
MLI	Target not met at $2.15 (more than 3% below the $2.15 extreme poverty line)
MLT	Target met at $6.85 (less than 3% below the $6.85 poverty line)
MMR	Target met at $2.15, but not at $3.65 (more than 3% below the $3.65 poverty line)
MNE	Target met at $3.65, but not at $6.85 (more than 3% below the $6.85 poverty line)
MNG	Target met at $2.15, but not at $3.65 (more than 3% below the $3.65 poverty line)
MNP	Target met at $6.85 (less than 3% below the $6.85 poverty line)
MOZ	Target not met at $2.15 (more than 3% below the $2.15 extreme poverty line)
MRT	Target not met at $2.15 (more than 3% below the $2.15 extreme poverty line)
MUS	Target met at $3.65, but not at $6.85 (more than 3% below the $6.85 poverty line)
MWI	Target not met at $2.15 (more than 3% below the $2.15 extreme poverty line)
MYS	Target met at $6.85 (less than 3% below the $6.85 poverty line)
NAM	Target not met at $2.15 (more than 3% below the $2.15 extreme poverty line)
NCL	Target met at $6.85 (less than 3% below the $6.85 poverty line)
NER	Target not met at $2.15 (more than 3% below the $2.15 extreme poverty line)
NGA	Target not met at $2.15 (more than 3% below the $2.15 extreme poverty line)
NIC	Target met at $2.15, but not at $3.65 (more than 3% below the $3.65 poverty line)
NLD	Target met at $6.85 (less than 3% below the $6.85 poverty line)
NOR	Target met at $6.85 (less than 3% below the $6.85 poverty line)
NPL	Target met at $2.15, but not at $3.65 (more than 3% below the $3.65 poverty line)
NRU	Target met at $2.15, but not at $3.65 (more than 3% below the $3.65 poverty line)
NZL	Target met at $6.85 (less than 3% below the $6.85 poverty line)
OMN	Target met at $6.85 (less than 3% below the $6.85 poverty line)
PAK	Target not met at $2.15 (more than 3% below the $2.15 extreme poverty line)
PAN	Target met at $3.65, but not at $6.85 (more than 3% below the $6.85 poverty line)
PER	Target met at $2.15, but not at $3.65 (more than 3% below the $3.65 poverty line)
PHL	Target not met at $2.15 (more than 3% below the $2.15 extreme poverty line)
PLW	Target met at $2.15, but not at $3.65 (more than 3% below the $3.65 poverty line)
PNG	Target not met at $2.15 (more than 3% below the $2.15 extreme poverty line)
POL	Target met at $6.85 (less than 3% below the $6.85 poverty line)
PRI	Target met at $6.85 (less than 3% below the $6.85 poverty line)
PRK	Target not met at $2.15 (more than 3% below the $2.15 extreme poverty line)
PRT	Target met at $6.85 (less than 3% below the $6.85 poverty line)
PRY	Target met at $3.65, but not at $6.85 (more than 3% below the $6.85 poverty line)
PSE	Target met at $2.15, but not at $3.65 (more than 3% below the $3.65 poverty line)
PYF	Target met at $6.85 (less than 3% below the $6.85 poverty line)
QAT	Target met at $6.85 (less than 3% below the $6.85 poverty line)
ROU	Target met at $3.65, but not at $6.85 (more than 3% below the $6.85 poverty line)
RUS	Target met at $3.65, but not at $6.85 (more than 3% below the $6.85 poverty line)
RWA	Target not met at $2.15 (more than 3% below the $2.15 extreme poverty line)
SAU	Target met at $6.85 (less than 3% below the $6.85 poverty line)
SDN	Target not met at $2.15 (more than 3% below the $2.15 extreme poverty line)
SEN	Target not met at $2.15 (more than 3% below the $2.15 extreme poverty line)
SGP	Target met at $6.85 (less than 3% below the $6.85 poverty line)
SLB	Target not met at $2.15 (more than 3% below the $2.15 extreme poverty line)
SLE	Target not met at $2.15 (more than 3% below the $2.15 extreme poverty line)
SLV	Target met at $3.65, but not at $6.85 (more than 3% below the $6.85 poverty line)
SMR	Target met at $6.85 (less than 3% below the $6.85 poverty line)
SOM	Target not met at $2.15 (more than 3% below the $2.15 extreme poverty line)
SRB	Target met at $3.65, but not at $6.85 (more than 3% below the $6.85 poverty line)
SSD	Target not met at $2.15 (more than 3% below the $2.15 extreme poverty line)
STP	Target not met at $2.15 (more than 3% below the $2.15 extreme poverty line)
SUR	Target not met at $2.15 (more than 3% below the $2.15 extreme poverty line)
SVK	Target met at $6.85 (less than 3% below the $6.85 poverty line)
SVN	Target met at $6.85 (less than 3% below the $6.85 poverty line)
SWE	Target met at $6.85 (less than 3% below the $6.85 poverty line)
SWZ	Target not met at $2.15 (more than 3% below the $2.15 extreme poverty line)
SXM	Target met at $6.85 (less than 3% below the $6.85 poverty line)
SYC	Target met at $3.65, but not at $6.85 (more than 3% below the $6.85 poverty line)
SYR	Target not met at $2.15 (more than 3% below the $2.15 extreme poverty line)
TCA	Target met at $6.85 (less than 3% below the $6.85 poverty line)
TCD	Target not met at $2.15 (more than 3% below the $2.15 extreme poverty line)
TGO	Target not met at $2.15 (more than 3% below the $2.15 extreme poverty line)
THA	Target met at $3.65, but not at $6.85 (more than 3% below the $6.85 poverty line)
TJK	Target not met at $2.15 (more than 3% below the $2.15 extreme poverty line)
TKM	Target met at $2.15, but not at $3.65 (more than 3% below the $3.65 poverty line)
TLS	Target not met at $2.15 (more than 3% below the $2.15 extreme poverty line)
TON	Target met at $2.15, but not at $3.65 (more than 3% below the $3.65 poverty line)
TTO	Target met at $3.65, but not at $6.85 (more than 3% below the $6.85 poverty line)
TUN	Target met at $3.65, but not at $6.85 (more than 3% below the $6.85 poverty line)
TUR	Target met at $3.65, but not at $6.85 (more than 3% below the $6.85 poverty line)
TUV	Target met at $2.15, but not at $3.65 (more than 3% below the $3.65 poverty line)
TWN	Target met at $6.85 (less than 3% below the $6.85 poverty line)
TZA	Target not met at $2.15 (more than 3% below the $2.15 extreme poverty line)
UGA	Target not met at $2.15 (more than 3% below the $2.15 extreme poverty line)
UKR	Target met at $3.65, but not at $6.85 (more than 3% below the $6.85 poverty line)
URY	Target met at $3.65, but not at $6.85 (more than 3% below the $6.85 poverty line)
USA	Target met at $6.85 (less than 3% below the $6.85 poverty line)
UZB	Target not met at $2.15 (more than 3% below the $2.15 extreme poverty line)
VCT	Target met at $2.15, but not at $3.65 (more than 3% below the $3.65 poverty line)
VEN	Target met at $2.15, but not at $3.65 (more than 3% below the $3.65 poverty line)
VGB	Target met at $6.85 (less than 3% below the $6.85 poverty line)
VIR	Target met at $6.85 (less than 3% below the $6.85 poverty line)
VNM	Target met at $2.15, but not at $3.65 (more than 3% below the $3.65 poverty line)
VUT	Target not met at $2.15 (more than 3% below the $2.15 extreme poverty line)
WSM	Target met at $2.15, but not at $3.65 (more than 3% below the $3.65 poverty line)
XKX	Target met at $3.65, but not at $6.85 (more than 3% below the $6.85 poverty line)
YEM	Target not met at $2.15 (more than 3% below the $2.15 extreme poverty line)
ZAF	Target not met at $2.15 (more than 3% below the $2.15 extreme poverty line)
ZMB	Target not met at $2.15 (more than 3% below the $2.15 extreme poverty line)
ZWE	Target not met at $2.15 (more than 3% below the $2.15 extreme poverty line)

## Sheet: ExtendedDataFigure2b
Poverty line in USD/day (2017 PPP)	Year	World Bank region	Billions lifted out of poverty
2.15	2022	Sub-Saharan Africa	0
2.15	2022	South Asia	0
2.15	2022	North America	0
2.15	2022	Middle East & North Africa	0
2.15	2022	Latin America & Caribbean	0
2.15	2022	Europe & Central Asia	0
2.15	2022	East Asia & Pacific	0
3.65	2022	Sub-Saharan Africa	0
3.65	2022	South Asia	0
3.65	2022	North America	0
3.65	2022	Middle East & North Africa	0
3.65	2022	Latin America & Caribbean	0
3.65	2022	Europe & Central Asia	0
3.65	2022	East Asia & Pacific	0
6.85	2022	Sub-Saharan Africa	0
6.85	2022	South Asia	0
6.85	2022	North America	0
6.85	2022	Middle East & North Africa	0
6.85	2022	Latin America & Caribbean	0
6.85	2022	Europe & Central Asia	0
6.85	2022	East Asia & Pacific	0
2.15	2023	Sub-Saharan Africa	0.0150679
2.15	2023	South Asia	0.026854
2.15	2023	North America	0
2.15	2023	Middle East & North Africa	0.00134006
2.15	2023	Latin America & Caribbean	0.000227045
2.15	2023	Europe & Central Asia	0.000722836
2.15	2023	East Asia & Pacific	0.00299093
3.65	2023	Sub-Saharan Africa	0.0256948
3.65	2023	South Asia	0.0587979
3.65	2023	North America	0
3.65	2023	Middle East & North Africa	0.00220926
3.65	2023	Latin America & Caribbean	0.00155204
3.65	2023	Europe & Central Asia	0.00141219
3.65	2023	East Asia & Pacific	0.0137894
6.85	2023	Sub-Saharan Africa	0.0178173
6.85	2023	South Asia	0.0334271
6.85	2023	North America	6.37516e-08
6.85	2023	Middle East & North Africa	0.00597958
6.85	2023	Latin America & Caribbean	0.0080454
6.85	2023	Europe & Central Asia	0.00229973
6.85	2023	East Asia & Pacific	0.0417673
2.15	2024	Sub-Saharan Africa	0.033616
2.15	2024	South Asia	0.0602547
2.15	2024	North America	0
2.15	2024	Middle East & North Africa	0.00279194
2.15	2024	Latin America & Caribbean	0.00052552
2.15	2024	Europe & Central Asia	0.00140845
2.15	2024	East Asia & Pacific	0.00627714
3.65	2024	Sub-Saharan Africa	0.0526887
3.65	2024	South Asia	0.135231
3.65	2024	North America	0
3.65	2024	Middle East & North Africa	0.00458753
3.65	2024	Latin America & Caribbean	0.00276178
3.65	2024	Europe & Central Asia	0.00317612
3.65	2024	East Asia & Pacific	0.0284092
6.85	2024	Sub-Saharan Africa	0.0388011
6.85	2024	South Asia	0.0768612
6.85	2024	North America	6.36183e-08
6.85	2024	Middle East & North Africa	0.0116198
6.85	2024	Latin America & Caribbean	0.0145973
6.85	2024	Europe & Central Asia	0.00568005
6.85	2024	East Asia & Pacific	0.0838935
2.15	2025	Sub-Saharan Africa	0.0538982
2.15	2025	South Asia	0.080886
2.15	2025	North America	0
2.15	2025	Middle East & North Africa	0.00441838
2.15	2025	Latin America & Caribbean	0.000827758
2.15	2025	Europe & Central Asia	0.00208836
2.15	2025	East Asia & Pacific	0.00958283
3.65	2025	Sub-Saharan Africa	0.0818906
3.65	2025	South Asia	0.20537
3.65	2025	North America	7.8946e-05
3.65	2025	Middle East & North Africa	0.00713482
3.65	2025	Latin America & Caribbean	0.00453512
3.65	2025	Europe & Central Asia	0.00501135
3.65	2025	East Asia & Pacific	0.0410761
6.85	2025	Sub-Saharan Africa	0.064245
6.85	2025	South Asia	0.130433
6.85	2025	North America	6.3462e-08
6.85	2025	Middle East & North Africa	0.0178091
6.85	2025	Latin America & Caribbean	0.0216681
6.85	2025	Europe & Central Asia	0.00930486
6.85	2025	East Asia & Pacific	0.123603
2.15	2026	Sub-Saharan Africa	0.0756927
2.15	2026	South Asia	0.0975996
2.15	2026	North America	0
2.15	2026	Middle East & North Africa	0.00658132
2.15	2026	Latin America & Caribbean	0.00103631
2.15	2026	Europe & Central Asia	0.00261716
2.15	2026	East Asia & Pacific	0.0120056
3.65	2026	Sub-Saharan Africa	0.113495
3.65	2026	South Asia	0.272691
3.65	2026	North America	0.00110253
3.65	2026	Middle East & North Africa	0.00976302
3.65	2026	Latin America & Caribbean	0.0056369
3.65	2026	Europe & Central Asia	0.00657386
3.65	2026	East Asia & Pacific	0.0530291
6.85	2026	Sub-Saharan Africa	0.0926054
6.85	2026	South Asia	0.184131
6.85	2026	North America	6.32879e-08
6.85	2026	Middle East & North Africa	0.0250867
6.85	2026	Latin America & Caribbean	0.0286515
6.85	2026	Europe & Central Asia	0.0124773
6.85	2026	East Asia & Pacific	0.165189
2.15	2027	Sub-Saharan Africa	0.0991452
2.15	2027	South Asia	0.11147
2.15	2027	North America	0
2.15	2027	Middle East & North Africa	0.00862661
2.15	2027	Latin America & Caribbean	0.0013614
2.15	2027	Europe & Central Asia	0.00328869
2.15	2027	East Asia & Pacific	0.0147676
3.65	2027	Sub-Saharan Africa	0.148404
3.65	2027	South Asia	0.32886
3.65	2027	North America	0.00110851
3.65	2027	Middle East & North Africa	0.0129726
3.65	2027	Latin America & Caribbean	0.00706563
3.65	2027	Europe & Central Asia	0.00830021
3.65	2027	East Asia & Pacific	0.0641939
6.85	2027	Sub-Saharan Africa	0.125435
6.85	2027	South Asia	0.244715
6.85	2027	North America	6.31018e-08
6.85	2027	Middle East & North Africa	0.0326124
6.85	2027	Latin America & Caribbean	0.0359203
6.85	2027	Europe & Central Asia	0.0157144
6.85	2027	East Asia & Pacific	0.214763
2.15	2028	Sub-Saharan Africa	0.124101
2.15	2028	South Asia	0.122303
2.15	2028	North America	0
2.15	2028	Middle East & North Africa	0.0106924
2.15	2028	Latin America & Caribbean	0.00174017
2.15	2028	Europe & Central Asia	0.0037999
2.15	2028	East Asia & Pacific	0.0169069
3.65	2028	Sub-Saharan Africa	0.186501
3.65	2028	South Asia	0.386585
3.65	2028	North America	0.00111443
3.65	2028	Middle East & North Africa	0.0161326
3.65	2028	Latin America & Caribbean	0.00833268
3.65	2028	Europe & Central Asia	0.00996663
3.65	2028	East Asia & Pacific	0.0743073
6.85	2028	Sub-Saharan Africa	0.162129
6.85	2028	South Asia	0.306865
6.85	2028	North America	6.29048e-08
6.85	2028	Middle East & North Africa	0.0403929
6.85	2028	Latin America & Caribbean	0.0423434
6.85	2028	Europe & Central Asia	0.0192848
6.85	2028	East Asia & Pacific	0.253158
2.15	2029	Sub-Saharan Africa	0.14788
2.15	2029	South Asia	0.135925
2.15	2029	North America	0
2.15	2029	Middle East & North Africa	0.012803
2.15	2029	Latin America & Caribbean	0.00207368
2.15	2029	Europe & Central Asia	0.00430331
2.15	2029	East Asia & Pacific	0.0190512
3.65	2029	Sub-Saharan Africa	0.226473
3.65	2029	South Asia	0.440274
3.65	2029	North America	0.00112028
3.65	2029	Middle East & North Africa	0.0195672
3.65	2029	Latin America & Caribbean	0.00962647
3.65	2029	Europe & Central Asia	0.0117522
3.65	2029	East Asia & Pacific	0.0838245
6.85	2029	Sub-Saharan Africa	0.205255
6.85	2029	South Asia	0.376507
6.85	2029	North America	6.27048e-08
6.85	2029	Middle East & North Africa	0.0487823
6.85	2029	Latin America & Caribbean	0.049542
6.85	2029	Europe & Central Asia	0.0229589
6.85	2029	East Asia & Pacific	0.291006
2.15	2030	Sub-Saharan Africa	0.173356
2.15	2030	South Asia	0.143538
2.15	2030	North America	0
2.15	2030	Middle East & North Africa	0.0150834
2.15	2030	Latin America & Caribbean	0.00246533
2.15	2030	Europe & Central Asia	0.00486117
2.15	2030	East Asia & Pacific	0.0208281
3.65	2030	Sub-Saharan Africa	0.269864
3.65	2030	South Asia	0.494118
3.65	2030	North America	0.00112607
3.65	2030	Middle East & North Africa	0.0232762
3.65	2030	Latin America & Caribbean	0.0106873
3.65	2030	Europe & Central Asia	0.0136067
3.65	2030	East Asia & Pacific	0.0936044
6.85	2030	Sub-Saharan Africa	0.255049
6.85	2030	South Asia	0.453968
6.85	2030	North America	6.24948e-08
6.85	2030	Middle East & North Africa	0.0568918
6.85	2030	Latin America & Caribbean	0.0561693
6.85	2030	Europe & Central Asia	0.0268191
6.85	2030	East Asia & Pacific	0.328756
2.15	2031	Sub-Saharan Africa	0.200353
2.15	2031	South Asia	0.151271
2.15	2031	North America	0
2.15	2031	Middle East & North Africa	0.0173889
2.15	2031	Latin America & Caribbean	0.00274882
2.15	2031	Europe & Central Asia	0.00532619
2.15	2031	East Asia & Pacific	0.0226421
3.65	2031	Sub-Saharan Africa	0.316291
3.65	2031	South Asia	0.546733
3.65	2031	North America	0.00113181
3.65	2031	Middle East & North Africa	0.0271597
3.65	2031	Latin America & Caribbean	0.0120335
3.65	2031	Europe & Central Asia	0.0156062
3.65	2031	East Asia & Pacific	0.102689
6.85	2031	Sub-Saharan Africa	0.309947
6.85	2031	South Asia	0.539141
6.85	2031	North America	6.2268e-08
6.85	2031	Middle East & North Africa	0.0659212
6.85	2031	Latin America & Caribbean	0.0623439
6.85	2031	Europe & Central Asia	0.0305023
6.85	2031	East Asia & Pacific	0.36487
2.15	2032	Sub-Saharan Africa	0.227823
2.15	2032	South Asia	0.155614
2.15	2032	North America	0
2.15	2032	Middle East & North Africa	0.0200778
2.15	2032	Latin America & Caribbean	0.00303641
2.15	2032	Europe & Central Asia	0.0059195
2.15	2032	East Asia & Pacific	0.024247
3.65	2032	Sub-Saharan Africa	0.365722
3.65	2032	South Asia	0.590507
3.65	2032	North America	0.00113746
3.65	2032	Middle East & North Africa	0.0310876
3.65	2032	Latin America & Caribbean	0.0131502
3.65	2032	Europe & Central Asia	0.0173635
3.65	2032	East Asia & Pacific	0.109961
6.85	2032	Sub-Saharan Africa	0.369623
6.85	2032	South Asia	0.624192
6.85	2032	North America	6.20352e-08
6.85	2032	Middle East & North Africa	0.0753856
6.85	2032	Latin America & Caribbean	0.0688569
6.85	2032	Europe & Central Asia	0.0343205
6.85	2032	East Asia & Pacific	0.399237
2.15	2033	Sub-Saharan Africa	0.257187
2.15	2033	South Asia	0.161375
2.15	2033	North America	0
2.15	2033	Middle East & North Africa	0.022425
2.15	2033	Latin America & Caribbean	0.00324641
2.15	2033	Europe & Central Asia	0.00627409
2.15	2033	East Asia & Pacific	0.0258144
3.65	2033	Sub-Saharan Africa	0.417751
3.65	2033	South Asia	0.63719
3.65	2033	North America	0.001143
3.65	2033	Middle East & North Africa	0.0351928
3.65	2033	Latin America & Caribbean	0.0141988
3.65	2033	Europe & Central Asia	0.018997
3.65	2033	East Asia & Pacific	0.117556
6.85	2033	Sub-Saharan Africa	0.436678
6.85	2033	South Asia	0.714889
6.85	2033	North America	6.17924e-08
6.85	2033	Middle East & North Africa	0.0854205
6.85	2033	Latin America & Caribbean	0.0759048
6.85	2033	Europe & Central Asia	0.0383451
6.85	2033	East Asia & Pacific	0.430646
2.15	2034	Sub-Saharan Africa	0.284984
2.15	2034	South Asia	0.167293
2.15	2034	North America	0
2.15	2034	Middle East & North Africa	0.0249827
2.15	2034	Latin America & Caribbean	0.0037395
2.15	2034	Europe & Central Asia	0.00674954
2.15	2034	East Asia & Pacific	0.0270668
3.65	2034	Sub-Saharan Africa	0.470829
3.65	2034	South Asia	0.67697
3.65	2034	North America	0.00114845
3.65	2034	Middle East & North Africa	0.0398982
3.65	2034	Latin America & Caribbean	0.0155144
3.65	2034	Europe & Central Asia	0.020511
3.65	2034	East Asia & Pacific	0.126458
6.85	2034	Sub-Saharan Africa	0.507042
6.85	2034	South Asia	0.803889
6.85	2034	North America	6.15426e-08
6.85	2034	Middle East & North Africa	0.0955134
6.85	2034	Latin America & Caribbean	0.0818359
6.85	2034	Europe & Central Asia	0.042453
6.85	2034	East Asia & Pacific	0.461151
2.15	2035	Sub-Saharan Africa	0.313518
2.15	2035	South Asia	0.171338
2.15	2035	North America	0
2.15	2035	Middle East & North Africa	0.0273382
2.15	2035	Latin America & Caribbean	0.00400662
2.15	2035	Europe & Central Asia	0.00715114
2.15	2035	East Asia & Pacific	0.0286107
3.65	2035	Sub-Saharan Africa	0.527225
3.65	2035	South Asia	0.716061
3.65	2035	North America	0.00115368
3.65	2035	Middle East & North Africa	0.0444236
3.65	2035	Latin America & Caribbean	0.0165391
3.65	2035	Europe & Central Asia	0.0221181
3.65	2035	East Asia & Pacific	0.133555
6.85	2035	Sub-Saharan Africa	0.584093
6.85	2035	South Asia	0.888072
6.85	2035	North America	6.12888e-08
6.85	2035	Middle East & North Africa	0.106695
6.85	2035	Latin America & Caribbean	0.0879671
6.85	2035	Europe & Central Asia	0.0467292
6.85	2035	East Asia & Pacific	0.490848
2.15	2036	Sub-Saharan Africa	0.341764
2.15	2036	South Asia	0.175074
2.15	2036	North America	0
2.15	2036	Middle East & North Africa	0.0298677
2.15	2036	Latin America & Caribbean	0.00421357
2.15	2036	Europe & Central Asia	0.00747161
2.15	2036	East Asia & Pacific	0.0297792
3.65	2036	Sub-Saharan Africa	0.588245
3.65	2036	South Asia	0.743188
3.65	2036	North America	0.00115875
3.65	2036	Middle East & North Africa	0.0490955
3.65	2036	Latin America & Caribbean	0.0175199
3.65	2036	Europe & Central Asia	0.0234495
3.65	2036	East Asia & Pacific	0.140371
6.85	2036	Sub-Saharan Africa	0.662458
6.85	2036	South Asia	0.979877
6.85	2036	North America	6.10222e-08
6.85	2036	Middle East & North Africa	0.117643
6.85	2036	Latin America & Caribbean	0.0937779
6.85	2036	Europe & Central Asia	0.0508738
6.85	2036	East Asia & Pacific	0.518646
2.15	2037	Sub-Saharan Africa	0.370709
2.15	2037	South Asia	0.178888
2.15	2037	North America	0
2.15	2037	Middle East & North Africa	0.0321067
2.15	2037	Latin America & Caribbean	0.00450451
2.15	2037	Europe & Central Asia	0.00791999
2.15	2037	East Asia & Pacific	0.0308539
3.65	2037	Sub-Saharan Africa	0.646541
3.65	2037	South Asia	0.766045
3.65	2037	North America	0.00116365
3.65	2037	Middle East & North Africa	0.0537579
3.65	2037	Latin America & Caribbean	0.0185519
3.65	2037	Europe & Central Asia	0.0246336
3.65	2037	East Asia & Pacific	0.146625
6.85	2037	Sub-Saharan Africa	0.747946
6.85	2037	South Asia	1.06951
6.85	2037	North America	6.07386e-08
6.85	2037	Middle East & North Africa	0.129449
6.85	2037	Latin America & Caribbean	0.0996677
6.85	2037	Europe & Central Asia	0.0549426
6.85	2037	East Asia & Pacific	0.543333
2.15	2038	Sub-Saharan Africa	0.399372
2.15	2038	South Asia	0.182617
2.15	2038	North America	0.00180409
2.15	2038	Middle East & North Africa	0.0345715
2.15	2038	Latin America & Caribbean	0.00469132
2.15	2038	Europe & Central Asia	0.0082776
2.15	2038	East Asia & Pacific	0.0320485
3.65	2038	Sub-Saharan Africa	0.704435
3.65	2038	South Asia	0.786462
3.65	2038	North America	0.00116839
3.65	2038	Middle East & North Africa	0.0589497
3.65	2038	Latin America & Caribbean	0.0194366
3.65	2038	Europe & Central Asia	0.0259932
3.65	2038	East Asia & Pacific	0.152567
6.85	2038	Sub-Saharan Africa	0.836578
6.85	2038	South Asia	1.15625
6.85	2038	North America	6.04441e-08
6.85	2038	Middle East & North Africa	0.141588
6.85	2038	Latin America & Caribbean	0.104798
6.85	2038	Europe & Central Asia	0.0588779
6.85	2038	East Asia & Pacific	0.567003
2.15	2039	Sub-Saharan Africa	0.429715
2.15	2039	South Asia	0.184542
2.15	2039	North America	0.00181102
2.15	2039	Middle East & North Africa	0.0367148
2.15	2039	Latin America & Caribbean	0.00492991
2.15	2039	Europe & Central Asia	0.00856405
2.15	2039	East Asia & Pacific	0.0333495
3.65	2039	Sub-Saharan Africa	0.764114
3.65	2039	South Asia	0.806874
3.65	2039	North America	0.00117299
3.65	2039	Middle East & North Africa	0.0637104
3.65	2039	Latin America & Caribbean	0.0203372
3.65	2039	Europe & Central Asia	0.0269981
3.65	2039	East Asia & Pacific	0.157798
6.85	2039	Sub-Saharan Africa	0.932502
6.85	2039	South Asia	1.23717
6.85	2039	North America	6.01346e-08
6.85	2039	Middle East & North Africa	0.153654
6.85	2039	Latin America & Caribbean	0.110191
6.85	2039	Europe & Central Asia	0.062517
6.85	2039	East Asia & Pacific	0.588181
2.15	2040	Sub-Saharan Africa	0.459809
2.15	2040	South Asia	0.187796
2.15	2040	North America	0.00181774
2.15	2040	Middle East & North Africa	0.0391322
2.15	2040	Latin America & Caribbean	0.00511369
2.15	2040	Europe & Central Asia	0.00886731
2.15	2040	East Asia & Pacific	0.0342493
3.65	2040	Sub-Saharan Africa	0.822146
3.65	2040	South Asia	0.824976
3.65	2040	North America	0.00117745
3.65	2040	Middle East & North Africa	0.0684021
3.65	2040	Latin America & Caribbean	0.0212634
3.65	2040	Europe & Central Asia	0.0279493
3.65	2040	East Asia & Pacific	0.163063
6.85	2040	Sub-Saharan Africa	1.02906
6.85	2040	South Asia	1.31128
6.85	2040	North America	5.98102e-08
6.85	2040	Middle East & North Africa	0.166153
6.85	2040	Latin America & Caribbean	0.115612
6.85	2040	Europe & Central Asia	0.0657974
6.85	2040	East Asia & Pacific	0.608065
2.15	2041	Sub-Saharan Africa	0.487981
2.15	2041	South Asia	0.189831
2.15	2041	North America	0.00182426
2.15	2041	Middle East & North Africa	0.0411596
2.15	2041	Latin America & Caribbean	0.00529983
2.15	2041	Europe & Central Asia	0.00920028
2.15	2041	East Asia & Pacific	0.0349996
3.65	2041	Sub-Saharan Africa	0.878974
3.65	2041	South Asia	0.840937
3.65	2041	North America	0.00118179
3.65	2041	Middle East & North Africa	0.0724589
3.65	2041	Latin America & Caribbean	0.0226264
3.65	2041	Europe & Central Asia	0.0287644
3.65	2041	East Asia & Pacific	0.167698
6.85	2041	Sub-Saharan Africa	1.12861
6.85	2041	South Asia	1.38582
6.85	2041	North America	0.000729825
6.85	2041	Middle East & North Africa	0.178205
6.85	2041	Latin America & Caribbean	0.120398
6.85	2041	Europe & Central Asia	0.0688871
6.85	2041	East Asia & Pacific	0.62603
2.15	2042	Sub-Saharan Africa	0.518368
2.15	2042	South Asia	0.19157
2.15	2042	North America	0.00183062
2.15	2042	Middle East & North Africa	0.0431428
2.15	2042	Latin America & Caribbean	0.00546249
2.15	2042	Europe & Central Asia	0.00945512
2.15	2042	East Asia & Pacific	0.0359624
3.65	2042	Sub-Saharan Africa	0.933773
3.65	2042	South Asia	0.851536
3.65	2042	North America	0.00118602
3.65	2042	Middle East & North Africa	0.0767579
3.65	2042	Latin America & Caribbean	0.0234726
3.65	2042	Europe & Central Asia	0.0296516
3.65	2042	East Asia & Pacific	0.171769
6.85	2042	Sub-Saharan Africa	1.22448
6.85	2042	South Asia	1.4537
6.85	2042	North America	0.000732366
6.85	2042	Middle East & North Africa	0.189048
6.85	2042	Latin America & Caribbean	0.12491
6.85	2042	Europe & Central Asia	0.0718052
6.85	2042	East Asia & Pacific	0.641643
2.15	2043	Sub-Saharan Africa	0.544237
2.15	2043	South Asia	0.193435
2.15	2043	North America	0.00183682
2.15	2043	Middle East & North Africa	0.0451508
2.15	2043	Latin America & Caribbean	0.00561036
2.15	2043	Europe & Central Asia	0.0097341
2.15	2043	East Asia & Pacific	0.036729
3.65	2043	Sub-Saharan Africa	0.987813
3.65	2043	South Asia	0.862951
3.65	2043	North America	0.00119015
3.65	2043	Middle East & North Africa	0.0808388
3.65	2043	Latin America & Caribbean	0.0242001
3.65	2043	Europe & Central Asia	0.0304103
3.65	2043	East Asia & Pacific	0.175335
6.85	2043	Sub-Saharan Africa	1.31887
6.85	2043	South Asia	1.51887
6.85	2043	North America	0.000734907
6.85	2043	Middle East & North Africa	0.199917
6.85	2043	Latin America & Caribbean	0.129646
6.85	2043	Europe & Central Asia	0.0742056
6.85	2043	East Asia & Pacific	0.656112
2.15	2044	Sub-Saharan Africa	0.57072
2.15	2044	South Asia	0.194843
2.15	2044	North America	0.0018429
2.15	2044	Middle East & North Africa	0.0472902
2.15	2044	Latin America & Caribbean	0.00590767
2.15	2044	Europe & Central Asia	0.00998899
2.15	2044	East Asia & Pacific	0.0374007
3.65	2044	Sub-Saharan Africa	1.04159
3.65	2044	South Asia	0.873344
3.65	2044	North America	0.0011942
3.65	2044	Middle East & North Africa	0.0845979
3.65	2044	Latin America & Caribbean	0.0251409
3.65	2044	Europe & Central Asia	0.0311733
3.65	2044	East Asia & Pacific	0.178848
6.85	2044	Sub-Saharan Africa	1.40795
6.85	2044	South Asia	1.57756
6.85	2044	North America	0.000737396
6.85	2044	Middle East & North Africa	0.2099
6.85	2044	Latin America & Caribbean	0.133862
6.85	2044	Europe & Central Asia	0.076221
6.85	2044	East Asia & Pacific	0.669333
2.15	2045	Sub-Saharan Africa	0.596853
2.15	2045	South Asia	0.196281
2.15	2045	North America	0.00184889
2.15	2045	Middle East & North Africa	0.0491456
2.15	2045	Latin America & Caribbean	0.0061257
2.15	2045	Europe & Central Asia	0.0104197
2.15	2045	East Asia & Pacific	0.0380305
3.65	2045	Sub-Saharan Africa	1.09322
3.65	2045	South Asia	0.883475
3.65	2045	North America	0.00119819
3.65	2045	Middle East & North Africa	0.0882418
3.65	2045	Latin America & Caribbean	0.0259652
3.65	2045	Europe & Central Asia	0.0317791
3.65	2045	East Asia & Pacific	0.181982
6.85	2045	Sub-Saharan Africa	1.49049
6.85	2045	South Asia	1.63341
6.85	2045	North America	0.000739788
6.85	2045	Middle East & North Africa	0.219485
6.85	2045	Latin America & Caribbean	0.138001
6.85	2045	Europe & Central Asia	0.0781822
6.85	2045	East Asia & Pacific	0.681137
2.15	2046	Sub-Saharan Africa	0.622272
2.15	2046	South Asia	0.197626
2.15	2046	North America	0.0018548
2.15	2046	Middle East & North Africa	0.0507607
2.15	2046	Latin America & Caribbean	0.00625367
2.15	2046	Europe & Central Asia	0.0106686
2.15	2046	East Asia & Pacific	0.0386171
3.65	2046	Sub-Saharan Africa	1.14108
3.65	2046	South Asia	0.891555
3.65	2046	North America	0.00120214
3.65	2046	Middle East & North Africa	0.0916443
3.65	2046	Latin America & Caribbean	0.0269759
3.65	2046	Europe & Central Asia	0.0324554
3.65	2046	East Asia & Pacific	0.18476
6.85	2046	Sub-Saharan Africa	1.57026
6.85	2046	South Asia	1.68236
6.85	2046	North America	0.000742152
6.85	2046	Middle East & North Africa	0.22845
6.85	2046	Latin America & Caribbean	0.141711
6.85	2046	Europe & Central Asia	0.0800974
6.85	2046	East Asia & Pacific	0.690423
2.15	2047	Sub-Saharan Africa	0.647403
2.15	2047	South Asia	0.198912
2.15	2047	North America	0.00186068
2.15	2047	Middle East & North Africa	0.0522775
2.15	2047	Latin America & Caribbean	0.00634298
2.15	2047	Europe & Central Asia	0.0108671
2.15	2047	East Asia & Pacific	0.0391735
3.65	2047	Sub-Saharan Africa	1.18858
3.65	2047	South Asia	0.899125
3.65	2047	North America	0.00120607
3.65	2047	Middle East & North Africa	0.0947995
3.65	2047	Latin America & Caribbean	0.0276293
3.65	2047	Europe & Central Asia	0.0329158
3.65	2047	East Asia & Pacific	0.187266
6.85	2047	Sub-Saharan Africa	1.64148
6.85	2047	South Asia	1.72733
6.85	2047	North America	0.000744503
6.85	2047	Middle East & North Africa	0.236709
6.85	2047	Latin America & Caribbean	0.145138
6.85	2047	Europe & Central Asia	0.0817286
6.85	2047	East Asia & Pacific	0.699433
2.15	2048	Sub-Saharan Africa	0.670858
2.15	2048	South Asia	0.200089
2.15	2048	North America	0.00186654
2.15	2048	Middle East & North Africa	0.0534838
2.15	2048	Latin America & Caribbean	0.00651231
2.15	2048	Europe & Central Asia	0.0111796
2.15	2048	East Asia & Pacific	0.0397904
3.65	2048	Sub-Saharan Africa	1.2375
3.65	2048	South Asia	0.90585
3.65	2048	North America	0.00120999
3.65	2048	Middle East & North Africa	0.0975442
3.65	2048	Latin America & Caribbean	0.0283078
3.65	2048	Europe & Central Asia	0.0335375
3.65	2048	East Asia & Pacific	0.189291
6.85	2048	Sub-Saharan Africa	1.71022
6.85	2048	South Asia	1.76065
6.85	2048	North America	0.000746845
6.85	2048	Middle East & North Africa	0.243912
6.85	2048	Latin America & Caribbean	0.148562
6.85	2048	Europe & Central Asia	0.0831417
6.85	2048	East Asia & Pacific	0.708465
2.15	2049	Sub-Saharan Africa	0.694357
2.15	2049	South Asia	0.201208
2.15	2049	North America	0.00187242
2.15	2049	Middle East & North Africa	0.0547062
2.15	2049	Latin America & Caribbean	0.006615
2.15	2049	Europe & Central Asia	0.0113686
2.15	2049	East Asia & Pacific	0.0402499
3.65	2049	Sub-Saharan Africa	1.2792
3.65	2049	South Asia	0.910399
3.65	2049	North America	0.00121392
3.65	2049	Middle East & North Africa	0.0999323
3.65	2049	Latin America & Caribbean	0.0289906
3.65	2049	Europe & Central Asia	0.0341041
3.65	2049	East Asia & Pacific	0.191422
6.85	2049	Sub-Saharan Africa	1.77567
6.85	2049	South Asia	1.78738
6.85	2049	North America	0.000749193
6.85	2049	Middle East & North Africa	0.250308
6.85	2049	Latin America & Caribbean	0.151242
6.85	2049	Europe & Central Asia	0.084736
6.85	2049	East Asia & Pacific	0.714839
2.15	2050	Sub-Saharan Africa	0.731473
2.15	2050	South Asia	0.202134
2.15	2050	North America	0.00187816
2.15	2050	Middle East & North Africa	0.0558105
2.15	2050	Latin America & Caribbean	0.00676345
2.15	2050	Europe & Central Asia	0.0116098
2.15	2050	East Asia & Pacific	0.04066
3.65	2050	Sub-Saharan Africa	1.34009
3.65	2050	South Asia	0.916488
3.65	2050	North America	0.00121777
3.65	2050	Middle East & North Africa	0.102012
3.65	2050	Latin America & Caribbean	0.029698
3.65	2050	Europe & Central Asia	0.0347613
3.65	2050	East Asia & Pacific	0.192868
6.85	2050	Sub-Saharan Africa	1.84274
6.85	2050	South Asia	1.81272
6.85	2050	North America	0.000751485
6.85	2050	Middle East & North Africa	0.256108
6.85	2050	Latin America & Caribbean	0.153749
6.85	2050	Europe & Central Asia	0.0858544
6.85	2050	East Asia & Pacific	0.720134
