# Supplementary material for: Ending extreme poverty has a negligible impact on global greenhouse gas emissions
Source: Nature. 2023 Nov 29;623(7989):982–6. doi: 10.1038/s41586-023-06679-0 (PMC10686831; doi:10.1038/s41586-023-06679-0)
Supplement: Supplementary file 8 — Source Data Extended Data Fig. 3 [file 41586_2023_6679_MOESM8_ESM.xlsx]

## Sheet: ExtendedDataFigure3a
Country name	World Bank region	Growth needed to reach target (%)	Log growth needed to reach target (log10(growth/100+1))
Bolivia		4.22002	0.0179511
Guyana		9.99854	0.0413869
Mexico		10.6071	0.0437832
Bhutan		10.978	0.0452371
Nicaragua		13.0438	0.0532467
	Europe & Central Asia	13.1727	0.0537416
West Bank and Gaza		14.8986	0.0603148
Vietnam		16.6183	0.0667666
North Macedonia		20.0265	0.0792773
Armenia		22.3935	0.0877582
Turkmenistan		25.5599	0.0988511
Venezuela, RB		27.5421	0.105653
Grenada		27.5421	0.105653
Dominica		27.5421	0.105653
St. Vincent and the Grenadines		27.5421	0.105653
Peru		27.5421	0.105653
Cuba		27.5421	0.105653
Nauru		34.4989	0.128719
Palau		38.0884	0.140157
American Samoa		38.0884	0.140157
	Latin America & Caribbean	38.0979	0.140187
Morocco		41.6586	0.151243
Guatemala		44.6437	0.1603
Ecuador		45.8084	0.163782
Mongolia		46.5493	0.165984
Jamaica		55.4401	0.191563
Marshall Islands		60.5142	0.205514
St. Lucia		64.4493	0.216032
Tonga		65.7799	0.219532
Tuvalu		65.9188	0.219896
Sri Lanka		68.7353	0.227206
Fiji		70.2317	0.23104
Pakistan		79.0419	0.252955
Egypt		84.412	0.265789
Kyrgyz Republic		84.553	0.266121
Indonesia		89.5496	0.277723
Honduras		90.3784	0.279618
	Middle East & North Africa	91.0296	0.281101
Samoa		91.0932	0.281245
Gabon		91.8715	0.283011
	East Asia & Pacific	100.99	0.303174
South Africa		103.851	0.309312
Myanmar		106.021	0.313911
Nepal		113.441	0.329277
Cabo Verde		121.92	0.346197
India		122.07	0.34649
Tajikistan		123.718	0.349701
Kiribati		126.984	0.355996
Equatorial Guinea		127.831	0.357613
	South Asia	130.369	0.362424
Colombia		134.846	0.370783
Mauritania		136.792	0.374367
Cambodia		137.945	0.376477
Lao PDR		138.19	0.376924
Bangladesh		155.248	0.406962
Côte d'Ivoire		167.36	0.427096
Timor-Leste		184.103	0.453475
Senegal		192.501	0.466127
Georgia		199.803	0.476836
Belize		205.155	0.48452
Guinea		251.406	0.54581
Benin		256.57	0.552145
Suriname		260.338	0.55671
Sierra Leone		265.587	0.562991
Gambia, The		266.514	0.56409
Philippines		269.373	0.567465
São Tomé and Príncipe		279.356	0.579047
Sudan		281.648	0.581663
Vanuatu		283.391	0.583642
Uzbekistan		287.962	0.588789
Nigeria		294.902	0.596489
Guinea-Bissau		317.485	0.620641
Namibia		332.042	0.635526
Djibouti		364.643	0.667119
Kenya		364.82	0.667285
Tanzania		404.634	0.702976
Botswana		406.497	0.704577
Cameroon		408.56	0.706342
Eswatini		419.536	0.715616
Solomon Islands		427.594	0.7223
Ghana		431.131	0.725202
Burkina Faso		463.285	0.750728
Uganda		465.781	0.752648
	Sub-Saharan Africa	466.499	0.753199
Ethiopia		469.436	0.755445
Togo		474.746	0.759476
Eritrea		484.881	0.767067
Papua New Guinea		489.053	0.770154
Korea, Dem. Rep.		493.436	0.773374
Afghanistan		493.436	0.773374
Haiti		495.932	0.775197
Liberia		501.346	0.779124
Chad		509.038	0.784645
Niger		536.803	0.804005
Micronesia, Fed. Sts.		564.595	0.822557
Comoros		612.948	0.853058
Mali		622.026	0.858553
Rwanda		639.987	0.869224
Congo, Rep.		643.892	0.87151
Yemen, Rep.		646.976	0.873307
Angola		651.548	0.875957
Zambia		662.289	0.88212
Congo, Dem. Rep.		708.159	0.907497
Madagascar		708.878	0.907883
Lesotho		749.306	0.929064
Syrian Arab Republic		759.034	0.93401
Zimbabwe		847.748	0.976693
Somalia		867.833	0.985801
Mozambique		874.368	0.988723
Malawi		906.077	1.00263
South Sudan		966.253	1.02786
Burundi		985.767	1.03574
Central African Republic		1116.75	1.0852

## Sheet: ExtendedDataFigure3b
Country name	World Bank region	Growth needed to reach target (%)	Log growth needed to reach target (log10(growth/100+1))
Uruguay		7.4245	0.0311034
Jordan		8.8348	0.0367678
Russia		10.9517	0.0451338
Trinidad and Tobago		13.4306	0.0547301
Chile		15.7671	0.063585
Lebanon		26.4693	0.101985
Seychelles		28.9699	0.110489
Kazakhstan		31.7998	0.119915
Bulgaria		34.3637	0.128282
Albania		45.9177	0.164108
Argentina		53.0869	0.184938
	Europe & Central Asia	53.5609	0.186281
Türkiye		53.9976	0.187514
Thailand		58.1866	0.19917
Panama		61.3492	0.207767
Dominican Republic		70.7884	0.232458
Ukraine		72.4188	0.236585
Romania		73.7615	0.239954
Serbia		75.7368	0.244863
Moldova		79.2404	0.253436
Tunisia		82.073	0.260246
China		82.5322	0.26134
Paraguay		85.1885	0.267614
Brazil		96.1651	0.292622
Mauritius		98.0267	0.296724
Montenegro		100.287	0.301652
Costa Rica		102.002	0.305356
El Salvador		103.222	0.307971
Libya		114.587	0.331603
Algeria		116.443	0.335343
Iraq		117.659	0.337776
North Macedonia		130.294	0.362282
Bolivia		132.946	0.367255
Bhutan		134.158	0.369509
	Latin America & Caribbean	142.894	0.385416
Guyana		143.791	0.387017
Mexico		144.933	0.389047
Vietnam		147.654	0.393845
Kosovo		148.494	0.395316
Iran, Islamic Rep.		149.281	0.396689
Nicaragua		150.369	0.39858
Turkmenistan		172.995	0.436154
St. Vincent and the Grenadines		176.715	0.442032
Grenada		176.715	0.442032
Peru		176.715	0.442032
Cuba		176.715	0.442032
Venezuela, RB		176.715	0.442032
Dominica		176.715	0.442032
Armenia		180.803	0.448402
Nauru		186.735	0.457481
Palau		196.507	0.472035
American Samoa		196.507	0.472035
Morocco		200.721	0.478164
Guatemala		208.81	0.489691
Ecuador		210.995	0.492754
West Bank and Gaza		226.6	0.514016
Pakistan		237.943	0.528844
	Middle East & North Africa	239.347	0.530644
Jamaica		242.358	0.534481
St. Lucia		245.979	0.53905
Fiji		271.47	0.569924
Sri Lanka		275.569	0.574689
Indonesia		276.58	0.575857
	East Asia & Pacific	280.542	0.580402
Mongolia		285.999	0.586586
Honduras		294.64	0.596202
South Africa		296.47	0.59821
Gabon		300.398	0.602492
Egypt		302.655	0.604933
Kyrgyz Republic		306.503	0.609064
Marshall Islands		312.207	0.615116
India		320.604	0.623874
Tonga		322.089	0.625404
Tuvalu		322.35	0.625673
	South Asia	355.491	0.65848
Myanmar		357.732	0.660611
Samoa		364.54	0.667023
Equatorial Guinea		364.928	0.667386
Nepal		365.7	0.668106
Mauritania		368.284	0.670509
Colombia		378.093	0.679513
Cabo Verde		380.015	0.681255
Cambodia		383.91	0.684764
Lao PDR		384.592	0.685376
Tajikistan		387.56	0.688028
Côte d'Ivoire		432.425	0.726259
Kiribati		436.953	0.729936
Bangladesh		458.892	0.747328
Timor-Leste		482.171	0.765051
Belize		510.043	0.78536
Senegal		514.452	0.788488
Georgia		571.382	0.82697
Benin		610.291	0.851436
Guinea		610.996	0.851867
Suriname		613.606	0.853458
Sierra Leone		618.211	0.856252
Uzbekistan		630.026	0.863338
Sudan		636.217	0.867006
Nigeria		645.849	0.872651
São Tomé and Príncipe		654.776	0.877818
Gambia, The		673.654	0.888547
Vanuatu		680.294	0.892258
Philippines		704.174	0.90535
Namibia		712.751	0.909958
Guinea-Bissau		749.394	0.929109
Djibouti		801.784	0.955103
Kenya		811.443	0.959729
Eswatini		876.953	0.989873
Tanzania		880.618	0.9915
Cameroon		894.191	0.99747
Ghana		910.176	1.0044
Solomon Islands		932.056	1.0137
Botswana		961.517	1.02593
Uganda		990.254	1.03753
	Sub-Saharan Africa	1006.06	1.04378
Papua New Guinea		1023.07	1.05041
Eritrea		1035.01	1.055
Burkina Faso		1035.74	1.05528
Togo		1047.18	1.05963
Korea, Dem. Rep.		1051.06	1.0611
Afghanistan		1051.06	1.0611
Haiti		1056.26	1.06305
Ethiopia		1079.63	1.07175
Liberia		1098.41	1.07861
Chad		1111.19	1.08321
Niger		1150.56	1.0971
Micronesia, Fed. Sts.		1201.21	1.11435
Congo, Rep.		1298	1.14551
Comoros		1324.58	1.15369
Mali		1327.75	1.15465
Angola		1329.14	1.15508
Yemen, Rep.		1329.66	1.15523
Zambia		1335.09	1.15688
Rwanda		1363.23	1.16531
Congo, Dem. Rep.		1427.56	1.184
Madagascar		1429.01	1.18441
Lesotho		1547.65	1.21687
Syrian Arab Republic		1549.51	1.21736
Somalia		1749.44	1.26704
Mozambique		1762.61	1.27012
Zimbabwe		1789.62	1.27637
Malawi		1841.86	1.28822
South Sudan		1947.84	1.3113
Burundi		1987.18	1.31956
Central African Republic		2251.22	1.37129
