# Supplementary material for: Ending extreme poverty has a negligible impact on global greenhouse gas emissions
Source: Nature. 2023 Nov 29;623(7989):982–6. doi: 10.1038/s41586-023-06679-0 (PMC10686831; doi:10.1038/s41586-023-06679-0)
Supplement: Supplementary file 9 — Source Data Extended Data Fig. 4 [file 41586_2023_6679_MOESM9_ESM.xlsx]

## Sheet: ExtendedDataFigure4a
Country code	Year	GDP/capita in 2017 PPPs	kwh energy per capita	Log of GDP/capita	Log of energy/capita	Fitted line
AFG	2019	2065.04	945.645	7.6329	6.85187	7.03355
AGO	2019	6712.02	3429.59	8.81166	8.1402	8.68794
ALB	2019	13653.2	11371.7	9.52173	9.33889	9.59607
ARE	2019	68263.7	138188	11.1311	11.8364	11.3466
ARG	2019	22066.1	23122.3	10.0018	10.0486	10.1484
ARM	2019	13653.8	15538.2	9.52177	9.65106	9.59724
ATG	2019	21850.1	31384.9	9.99196	10.3541	10.1378
AUS	2019	49309.1	70747.1	10.8059	11.1669	11.0022
AUT	2019	55833.6	50232.6	10.9301	10.8244	11.1341
AZE	2019	14442	18922.7	9.5779	9.84812	9.66726
BDI	2019	751.443	318.749	6.622	5.7644	5.66793
BEL	2019	51937.4	68691.7	10.8578	11.1374	11.057
BEN	2019	3287.31	2482.89	8.09783	7.81718	7.69016
BFA	2019	2175.5	946.696	7.68502	6.85298	7.10546
BGD	2019	5550.03	2905.85	8.62156	7.97448	8.42911
BGR	2019	23265.9	30430.7	10.0547	10.3232	10.2045
BHR	2019	45311.9	145193	10.7213	11.8858	10.9117
BHS	2019	36522.4	41170.4	10.5057	10.6255	10.6802
BIH	2019	14896.8	21068.5	9.6089	9.95553	9.71206
BLR	2019	19279.2	30152	9.86678	10.314	9.99744
BLZ	2019	7152.66	9246.84	8.87524	9.13204	8.77363
BOL	2019	8724.47	7940.38	9.07389	8.97972	9.027
BRA	2019	14736.2	17437.7	9.59806	9.76639	9.6921
BRB	2019	15499.8	24536.8	9.64858	10.1079	9.7619
BRN	2019	62098	121637	11.0365	11.7088	11.2464
BTN	2019	11864.8	29338.1	9.38133	10.2866	9.41447
BWA	2019	16404.4	9992.32	9.70531	9.20957	9.81189
CAF	2019	946.06	328.435	6.85231	5.79434	5.97374
CAN	2019	49171.5	118313	10.8031	11.6811	10.9991
CHE	2019	70944.4	40564.8	11.1697	10.6107	11.3874
CHL	2019	24931.1	23981.1	10.1239	10.085	10.2766
CHN	2019	15977.8	31562.7	9.67895	10.3597	9.78487
CIV	2019	5212.55	2410.61	8.55883	7.78763	8.34611
CMR	2019	3742.86	1814.03	8.2276	7.50331	7.88075
COD	2019	1097.95	402.062	7.0012	5.99661	6.17166
COG	2019	3825.7	4734.88	8.2495	8.46271	7.91236
COL	2019	14572	10170.5	9.58686	9.22724	9.67876
COM	2019	3058.98	1567.06	8.02584	7.35696	7.58528
CPV	2019	7171.83	7776.24	8.87792	8.95883	8.77497
CRI	2019	20970.5	13158.6	9.95087	9.48483	10.0929
CYP	2019	41521.9	29078.4	10.634	10.2778	10.8179
CZE	2019	40981.1	47493.9	10.6209	10.7684	10.8038
DEU	2019	53929.6	47245.9	10.8954	10.7631	11.0976
DJI	2019	5260.02	2598.32	8.56789	7.86262	8.35785
DMA	2019	12329.8	10994.1	9.41978	9.30511	9.45792
DNK	2019	57161.7	36401.7	10.9536	10.5024	11.1592
DOM	2019	18412.9	11434.6	9.82081	9.3444	9.94363
DZA	2019	11522	17994.9	9.35201	9.79784	9.37327
ECU	2019	11370.6	12462.4	9.33879	9.43047	9.35897
EGY	2019	11763.3	11741.2	9.37274	9.37086	9.40394
ESP	2019	40802.5	35989.6	10.6165	10.491	10.7991
EST	2019	36401.1	22405.6	10.5024	10.0171	10.6767
ETH	2019	2221.4	943.629	7.70589	6.84973	7.13485
FIN	2019	48582.6	63481.4	10.791	11.0585	10.9863
FJI	2019	13684.3	9642.43	9.524	9.17393	9.6016
FRA	2019	46017.8	44281.1	10.7368	10.6983	10.9284
FSM	2019	3465.12	6334.11	8.1505	8.75371	7.76809
GAB	2019	14945.9	7848.58	9.61219	8.96809	9.71699
GBR	2019	47368.6	35133	10.7657	10.4669	10.959
GEO	2019	14989.3	19926.3	9.61509	9.8998	9.72384
GHA	2019	5540.05	3294.34	8.61976	8.09996	8.4268
GIN	2019	2566.32	1211.76	7.85023	7.09983	7.33633
GMB	2019	2226.34	1039.45	7.70812	6.94644	7.1381
GNB	2019	1939.29	721.262	7.57008	6.581	6.94724
GNQ	2019	18600.4	16879.9	9.83094	9.73388	9.95603
GRC	2019	29698	31656.1	10.2988	10.3627	10.4604
GRD	2019	16867.6	11660.6	9.73315	9.36397	9.8395
GTM	2019	8653.31	6023.67	9.0657	8.70345	9.01853
GUY	2019	13082.2	14245.8	9.47901	9.56422	9.54523
HND	2019	5736.18	5802.89	8.65455	8.66611	8.47303
HRV	2019	29336.1	26296.1	10.2866	10.1772	10.4475
HTI	2019	3073.33	1163.59	8.03052	7.05926	7.59203
HUN	2019	32553.7	31712.4	10.3906	10.3645	10.5572
IDN	2019	11812.1	8709.8	9.37688	9.0722	9.40865
IND	2019	6689.37	6816.8	8.80827	8.82715	8.68483
IRL	2019	86650	39235.6	11.3696	10.5773	11.598
IRN	2019	14903.5	42639.5	9.60935	10.6605	9.71294
IRQ	2019	10889.8	18514.6	9.29558	9.82631	9.30478
ISL	2019	56935.8	176870	10.9497	12.0832	11.1549
ISR	2019	40626.2	31236.8	10.6122	10.3494	10.7944
ITA	2019	42746.3	32989.3	10.663	10.4039	10.8493
JAM	2019	9777.01	14562.8	9.18779	9.58622	9.16993
JOR	2019	10071.4	11483.7	9.21745	9.34869	9.20229
JPN	2019	41697.4	43183.4	10.6382	10.6732	10.8224
KAZ	2019	26351.8	53073.6	10.1793	10.8794	10.3345
KEN	2019	4459.21	1849.17	8.40273	7.52249	8.13047
KGZ	2019	5258.37	10210.7	8.56758	9.23119	8.35769
KHM	2019	4388.8	3994.24	8.38681	8.29261	8.10798
KIR	2019	2102.78	2738.87	7.65102	7.9153	7.05868
KNA	2019	28592.9	21073.5	10.2609	9.95577	10.4203
KOR	2019	42758.6	70282.9	10.6633	11.1603	10.8497
KWT	2019	49946.7	111949	10.8187	11.6258	11.0158
LAO	2019	7886.65	21449	8.97293	9.97343	8.89635
LBN	2019	14493.4	15613.8	9.58145	9.65591	9.67279
LBR	2019	1469.76	1111.51	7.29286	7.01348	6.56761
LBY	2019	21842.6	25863.9	9.99162	10.1606	10.137
LCA	2019	15200.9	14909.2	9.62911	9.60973	9.74062
LKA	2019	13079.5	4949.45	9.4788	8.50703	9.54482
LSO	2019	2656.12	2292.68	7.88462	7.73747	7.38444
LTU	2019	37166.2	29790.3	10.5232	10.3019	10.6985
LUX	2019	116518	91095.7	11.6658	11.4197	11.9031
LVA	2019	31012.1	25293.1	10.3421	10.1383	10.506
MAR	2019	7546.75	7206.7	8.92887	8.88277	8.84188
MDA	2019	13026.5	15738.8	9.47474	9.66388	9.53894
MDG	2019	1618.53	676.54	7.38928	6.51699	6.69924
MDV	2019	19510.5	17493.4	9.87871	9.76958	10.0117
MEX	2019	19675.4	18076.3	9.88713	9.80235	10.0217
MKD	2019	16773	15751.5	9.72753	9.66469	9.83178
MLI	2019	2321.7	1289.12	7.75006	7.16171	7.19605
MLT	2019	45396.7	80101.3	10.7232	11.291	10.9138
MMR	2019	4739.71	3129.78	8.46373	8.04872	8.21578
MNE	2019	21533.9	22867.2	9.97739	10.0375	10.1221
MNG	2019	12486.1	24338	9.43237	10.0998	9.47627
MOZ	2019	1281.78	2377.5	7.156	7.7738	6.38069
MRT	2019	5344	3976.34	8.58373	8.28812	8.37908
MUS	2019	22869.8	23350.7	10.0376	10.0584	10.1863
MWI	2019	1537.14	530.12	7.33768	6.2731	6.62897
MYS	2019	28421.5	36332	10.2549	10.5005	10.414
NAM	2019	9809.22	8737.74	9.19108	9.07541	9.17107
NER	2019	1224.38	451.225	7.11019	6.11197	6.31834
NGA	2019	5135.5	2481.22	8.54393	7.81651	8.32682
NIC	2019	5445.73	4371.56	8.60259	8.38288	8.4043
NLD	2019	56784	64418.5	10.947	11.0732	11.1519
NOR	2019	64385	97926.7	11.0726	11.492	11.2847
NPL	2019	3952.76	1529.66	8.28217	7.3328	7.9594
NRU	2019	13525.8	24818.1	9.51235	10.1193	9.58514
NZL	2019	43110.4	54493.1	10.6715	10.9058	10.8585
OMN	2019	31284	79442.1	10.3509	11.2828	10.5151
PAK	2019	5317.77	4647.69	8.57881	8.44412	8.37281
PAN	2019	31440.3	28998.3	10.3558	10.275	10.5204
PER	2019	12858.3	10686.9	9.46175	9.27678	9.52481
PHL	2019	8914.72	5654.08	9.09546	8.64013	9.05225
PNG	2019	4292.61	3316.35	8.36465	8.10662	8.07671
POL	2019	33185.2	33065.8	10.4099	10.4063	10.5771
PRT	2019	34945.7	29822.4	10.4615	10.303	10.6328
PRY	2019	12615.5	18397.5	9.44268	9.81997	9.49566
QAT	2019	90043.8	211827	11.4081	12.2635	11.6381
ROU	2019	29875.1	21012.1	10.3048	9.95285	10.4667
RUS	2019	27254.6	67470.3	10.213	11.1194	10.3699
RWA	2019	2227.52	499.546	7.70864	6.2137	7.13883
SAU	2019	46999.9	86899	10.7579	11.3725	10.9508
SDN	2019	4173.57	2359.67	8.33653	7.76628	8.03696
SEN	2019	3368.26	2703.5	8.12215	7.9023	7.72613
SGP	2019	98283.3	187308	11.4956	12.1405	11.7289
SLB	2019	2660.51	2038.2	7.88627	7.61982	7.38692
SLE	2019	1705.19	528.337	7.44143	6.26973	6.77077
SLV	2019	8776.12	7069.97	9.07979	8.86361	9.03376
SOM	2019	1186.45	235.507	7.07872	5.46174	6.27552
SRB	2019	18306.8	28778	9.81503	10.2674	9.93617
SSD	2019	825.561	704.552	6.71606	6.55756	5.79121
STP	2019	4005.34	3411.55	8.29538	8.13492	7.97828
SUR	2019	19036.7	24136.3	9.85413	10.0915	9.98291
SVK	2019	31927.6	38007.6	10.3712	10.5455	10.5365
SVN	2019	38946.7	39658.1	10.5699	10.5881	10.749
SWE	2019	52850.6	61876.5	10.8752	11.0329	11.0753
SWZ	2019	8652.92	5678.4	9.06565	8.64442	9.01557
SYC	2019	29366	47824.6	10.2876	10.7753	10.4485
TCD	2019	1579.63	461.715	7.36494	6.13495	6.66627
TGO	2019	2121.9	1205.39	7.66007	7.09455	7.07117
THA	2019	18438.6	22489.8	9.8222	10.0208	9.94537
TJK	2019	3581.41	8101.68	8.18351	8.99983	7.81656
TKM	2019	15538.4	96861.9	9.65107	11.481	9.75304
TLS	2019	3626.67	1682.19	8.19607	7.42785	7.8349
TON	2019	6377.36	6694.15	8.76051	8.80899	8.6156
TTO	2019	26827.3	153558	10.1972	11.9418	10.3533
TUN	2019	11420.8	10435.1	9.3432	9.25293	9.3627
TUR	2019	28197.2	23216.1	10.247	10.0526	10.4058
TZA	2019	2660.64	977.647	7.88632	6.88515	7.38731
UGA	2019	2182.9	862.403	7.68841	6.75972	7.11067
UKR	2019	12805	22981.8	9.45759	10.0425	9.51849
URY	2019	23032.7	19607.2	10.0447	9.88365	10.1938
USA	2019	62458.8	90887.1	11.0423	11.4174	11.2526
UZB	2019	7348.15	16603.4	8.9022	9.71736	8.80588
VCT	2019	13462.6	8153.64	9.50767	9.00622	9.57762
VEN	2019	7836.39	25153.9	8.96653	10.1328	8.89086
VNM	2019	10134.3	10661.3	9.22368	9.27438	9.21309
VUT	2019	3116.59	3187.94	8.0445	8.06713	7.61229
WSM	2019	6627.84	7959.01	8.79903	8.98206	8.6709
YEM	2019	2097.44	1598.11	7.64847	7.37658	7.05497
ZAF	2019	13710	28254.7	9.52588	10.249	9.6038
ZMB	2019	3470.44	3398.12	8.15204	8.13098	7.77035
ZWE	2019	2310.63	3374.88	7.74528	8.12411	7.18941

## Sheet: ExtendedDataFigure4b
Country code	Year	Log of GDP/capita	Fitted line
AFG	2001	6.59466	5.74106
AFG	2010	7.57918	6.9876
AFG	2019	7.6329	7.03355
AGO	2001	8.4652	8.48486
AGO	2010	8.94816	8.96875
AGO	2019	8.81166	8.68794
ALB	2001	8.77051	8.90589
ALB	2010	9.28261	9.42447
ALB	2019	9.52173	9.59607
ARE	2001	11.499	11.9897
ARE	2010	10.9137	11.3202
ARE	2019	11.1311	11.3466
ARG	2001	9.77627	10.1224
ARG	2010	10.0657	10.3493
ARG	2019	10.0018	10.1484
ARM	2001	8.40389	8.40174
ARM	2010	9.13628	9.2311
ARM	2019	9.52177	9.59724
ATG	2001	9.75312	10.0978
ATG	2010	9.80951	10.0587
ATG	2019	9.99196	10.1378
AUS	2001	10.5577	10.9761
AUS	2010	10.7125	11.0955
AUS	2019	10.8059	11.0022
AUT	2001	10.7553	11.1911
AUT	2010	10.856	11.2559
AUT	2019	10.9301	11.1341
AZE	2001	8.38033	8.36845
AZE	2010	9.55267	9.76204
AZE	2019	9.5779	9.66726
BDI	2001	6.71663	5.89826
BDI	2010	6.74072	5.75836
BDI	2019	6.622	5.66793
BEL	2001	10.677	11.1062
BEL	2010	10.7784	11.1699
BEL	2019	10.8578	11.057
BEN	2001	7.83702	7.55941
BEN	2010	7.90275	7.47984
BEN	2019	8.09783	7.69016
BFA	2001	7.20307	6.58962
BFA	2010	7.44796	6.79199
BFA	2019	7.68502	7.10546
BGD	2001	7.76887	7.44957
BGD	2010	8.13568	7.83781
BGD	2019	8.62156	8.42911
BGR	2001	9.31691	9.60046
BGR	2010	9.80701	10.0556
BGR	2019	10.0547	10.2045
BHR	2001	10.7841	11.2223
BHR	2010	10.7055	11.0875
BHR	2019	10.7213	10.9117
BHS	2001	10.6195	11.0438
BHS	2010	10.5045	10.8576
BHS	2019	10.5057	10.6802
BIH	2001	8.95929	9.15914
BIH	2010	9.30002	9.44659
BIH	2019	9.6089	9.71206
BLR	2001	9.04512	9.27758
BLR	2010	9.7585	9.99813
BLR	2019	9.86678	9.99744
BLZ	2001	8.79578	8.94352
BLZ	2010	8.88678	8.88705
BLZ	2019	8.87524	8.77363
BOL	2001	8.59467	8.66161
BOL	2010	8.79676	8.76765
BOL	2019	9.07389	9.027
BRA	2001	9.35898	9.63509
BRA	2010	9.60732	9.81734
BRA	2019	9.59806	9.6921
BRB	2001	9.59663	9.91527
BRB	2010	9.65491	9.87525
BRB	2019	9.64858	9.7619
BRN	2001	11.1489	11.6147
BRN	2010	11.1236	11.5465
BRN	2019	11.0365	11.2464
BTN	2001	8.36835	8.35503
BTN	2010	9.01074	9.05143
BTN	2019	9.38133	9.41447
BWA	2001	9.25504	9.52676
BWA	2010	9.48237	9.67967
BWA	2019	9.70531	9.81189
CAF	2001	6.96859	6.24616
CAF	2010	7.0912	6.2666
CAF	2019	6.85231	5.97374
CAN	2001	10.527	10.9426
CAN	2010	10.7113	11.0942
CAN	2019	10.8031	10.9991
CHE	2001	11.0012	11.4559
CHE	2010	11.0947	11.5156
CHE	2019	11.1697	11.3874
CHL	2001	9.66355	9.99277
CHL	2010	9.95951	10.2303
CHL	2019	10.1239	10.2766
CHN	2001	8.21942	8.14491
CHN	2010	9.09207	9.17027
CHN	2019	9.67895	9.78487
CIV	2001	8.28226	8.2347
CIV	2010	8.23701	7.99285
CIV	2019	8.55883	8.34611
CMR	2001	7.97382	7.77723
CMR	2010	8.07823	7.75039
CMR	2019	8.2276	7.88075
COD	2001	6.57323	5.71232
COD	2010	6.76352	5.79031
COD	2019	7.0012	6.17166
COG	2001	8.39812	8.39215
COG	2010	8.55047	8.43643
COG	2019	8.2495	7.91236
COL	2001	9.11068	9.35634
COL	2010	9.37444	9.54787
COL	2019	9.58686	9.67876
COM	2001	7.94771	7.7383
COM	2010	7.96478	7.57563
COM	2019	8.02584	7.58528
CPV	2001	8.31494	8.28174
CPV	2010	8.73236	8.68093
CPV	2019	8.87792	8.77497
CRI	2001	9.45974	9.76082
CRI	2010	9.73094	9.9659
CRI	2019	9.95087	10.0929
CYP	2001	10.4305	10.8374
CYP	2010	10.5531	10.9142
CYP	2019	10.634	10.8179
CZE	2001	10.1594	10.5427
CZE	2010	10.4188	10.7572
CZE	2019	10.6209	10.8038
DEU	2001	10.6823	11.1119
DEU	2010	10.7579	11.1463
DEU	2019	10.8954	11.0976
DJI	2001	7.99142	7.80566
DJI	2010	8.18538	7.91474
DJI	2019	8.56789	8.35785
DMA	2001	9.16661	9.42388
DMA	2010	9.38981	9.5659
DMA	2019	9.41978	9.45792
DNK	2001	10.8023	11.242
DNK	2010	10.8362	11.2339
DNK	2019	10.9536	11.1592
DOM	2001	9.14953	9.40312
DOM	2010	9.45583	9.64515
DOM	2019	9.82081	9.94363
DZA	2001	9.08874	9.3303
DZA	2010	9.30298	9.45142
DZA	2019	9.35201	9.37327
ECU	2001	9.03012	9.25924
ECU	2010	9.24387	9.37168
ECU	2019	9.33879	9.35897
EGY	2001	8.9705	9.17543
EGY	2010	9.24378	9.37162
EGY	2019	9.37274	9.40394
ERI	2001	7.51026	7.05268
ERI	2010	7.27033	6.52961
ESP	2001	10.4878	10.8998
ESP	2010	10.5273	10.8839
ESP	2019	10.6165	10.7991
EST	2001	9.84967	10.2045
EST	2010	10.1665	10.4627
EST	2019	10.5024	10.6767
ETH	2001	6.64093	5.79867
ETH	2010	7.13809	6.3349
ETH	2019	7.70589	7.13485
FIN	2001	10.6175	11.0415
FIN	2010	10.7337	11.1193
FIN	2019	10.791	10.9863
FJI	2001	9.18322	9.44421
FJI	2010	9.26368	9.3992
FJI	2019	9.524	9.6016
FRA	2001	10.6023	11.025
FRA	2010	10.6489	11.0235
FRA	2019	10.7368	10.9284
FSM	2001	8.16502	8.06648
FSM	2010	8.205	7.94528
FSM	2019	8.1505	7.76809
GAB	2001	9.71246	10.0526
GAB	2010	9.57606	9.78782
GAB	2019	9.61219	9.71699
GBR	2001	10.5858	11.007
GBR	2010	10.6489	11.0237
GBR	2019	10.7657	10.959
GEO	2001	8.56336	8.61641
GEO	2010	9.18366	9.29101
GEO	2019	9.61509	9.72384
GHA	2001	7.95473	7.74811
GHA	2010	8.25021	8.01243
GHA	2019	8.61976	8.4268
GIN	2001	7.45605	6.9691
GIN	2010	7.53412	6.92024
GIN	2019	7.85023	7.33633
GMB	2001	7.75249	7.4233
GMB	2010	7.76077	7.26153
GMB	2019	7.70812	7.1381
GNB	2001	7.45209	6.96086
GNB	2010	7.46579	6.81849
GNB	2019	7.57008	6.94724
GNQ	2001	9.7713	10.1181
GNQ	2010	10.4554	10.8004
GNQ	2019	9.83094	9.95603
GRC	2001	10.3149	10.7116
GRC	2010	10.4251	10.7647
GRC	2019	10.2988	10.4604
GRD	2001	9.33554	9.60931
GRD	2010	9.50396	9.70467
GRD	2019	9.73315	9.8395
GTM	2001	8.77857	8.91607
GTM	2010	8.90055	8.90645
GTM	2019	9.0657	9.01853
GUY	2001	8.9834	9.19479
GUY	2010	9.189	9.29984
GUY	2019	9.47901	9.54523
HND	2001	8.32112	8.28931
HND	2010	8.49023	8.35424
HND	2019	8.65455	8.47303
HRV	2001	9.8864	10.2447
HRV	2010	10.1064	10.3952
HRV	2019	10.2866	10.4475
HTI	2001	7.96701	7.76742
HTI	2010	7.97278	7.5881
HTI	2019	8.03052	7.59203
HUN	2001	9.91603	10.2776
HUN	2010	10.1059	10.3945
HUN	2019	10.3906	10.5572
IDN	2001	8.66844	8.7655
IDN	2010	9.02241	9.0673
IDN	2019	9.37688	9.40865
IND	2001	7.88482	7.63635
IND	2010	8.35113	8.16022
IND	2019	8.80827	8.68483
IRL	2001	10.8147	11.2554
IRL	2010	10.8774	11.2804
IRL	2019	11.3696	11.598
IRN	2001	9.31795	9.59724
IRN	2010	9.64402	9.86157
IRN	2019	9.60935	9.71294
IRQ	2001	9.1149	9.3618
IRQ	2010	9.05918	9.11978
IRQ	2019	9.29558	9.30478
ISL	2001	10.6602	11.088
ISL	2010	10.7676	11.1574
ISL	2019	10.9497	11.1549
ISR	2001	10.2847	10.6788
ISR	2010	10.4301	10.7706
ISR	2019	10.6122	10.7944
ITA	2001	10.689	11.1192
ITA	2010	10.6611	11.0375
ITA	2019	10.663	10.8493
JAM	2001	9.1484	9.40257
JAM	2010	9.15226	9.25174
JAM	2019	9.18779	9.16993
JOR	2001	9.10888	9.35418
JOR	2010	9.33393	9.49066
JOR	2019	9.21745	9.20229
JPN	2001	10.5017	10.915
JPN	2010	10.5472	10.9071
JPN	2019	10.6382	10.8224
KAZ	2001	9.36588	9.64333
KAZ	2010	9.94036	10.2087
KAZ	2019	10.1793	10.3345
KEN	2001	8.07707	7.93677
KEN	2010	8.21344	7.95734
KEN	2019	8.40273	8.13047
KGZ	2001	8.07469	7.93321
KGZ	2010	8.32871	8.12829
KGZ	2019	8.56758	8.35769
KHM	2001	7.35888	6.82143
KHM	2010	7.90717	7.48675
KHM	2019	8.38681	8.10798
KIR	2001	7.65152	7.26596
KIR	2010	7.55419	6.95029
KIR	2019	7.65102	7.05868
KNA	2001	9.94816	10.313
KNA	2010	10.0684	10.3526
KNA	2019	10.2609	10.4203
KOR	2001	10.0814	10.458
KOR	2010	10.4457	10.7888
KOR	2019	10.6633	10.8497
KWT	2001	10.8889	11.3356
KWT	2010	10.9821	11.3944
KWT	2019	10.8187	11.0158
LAO	2001	7.99894	7.8161
LAO	2010	8.48677	8.34916
LAO	2019	8.97293	8.89635
LBN	2001	9.56614	9.88119
LBN	2010	9.87212	10.1302
LBN	2019	9.58145	9.67279
LBR	2001	7.46178	6.97863
LBR	2010	7.28999	6.55848
LBR	2019	7.29286	6.56761
LBY	2001	10.1362	10.5175
LBY	2010	10.4008	10.7356
LBY	2019	9.99162	10.137
LCA	2001	9.42805	9.72081
LCA	2010	9.55659	9.76719
LCA	2019	9.62911	9.74062
LKA	2001	8.66845	8.77072
LKA	2010	9.11898	9.20837
LKA	2019	9.4788	9.54482
LSO	2001	7.46329	6.98098
LSO	2010	7.76077	7.26111
LSO	2019	7.88462	7.38444
LTU	2001	9.60726	9.92787
LTU	2010	10.0834	10.3693
LTU	2019	10.5232	10.6985
LUX	2001	11.5243	12.0163
LUX	2010	11.647	12.1031
LUX	2019	11.6658	11.9031
LVA	2001	9.54638	9.85778
LVA	2010	9.96064	10.232
LVA	2019	10.3421	10.506
MAR	2001	8.44116	8.4523
MAR	2010	8.7453	8.69962
MAR	2019	8.92887	8.84188
MDA	2001	8.59341	8.65894
MDA	2010	9.05371	9.11367
MDA	2019	9.47474	9.53894
MDG	2001	7.41393	6.90316
MDG	2010	7.3482	6.64427
MDG	2019	7.38928	6.69924
MDV	2001	9.4352	9.73205
MDV	2010	9.69924	9.92806
MDV	2019	9.87871	10.0117
MEX	2001	9.76642	10.1132
MEX	2010	9.78639	10.0313
MEX	2019	9.88713	10.0217
MKD	2001	9.19721	9.4587
MKD	2010	9.51155	9.7137
MKD	2019	9.72753	9.83178
MLI	2001	7.5087	7.04879
MLI	2010	7.64155	7.08183
MLI	2019	7.75006	7.19605
MLT	2001	10.2031	10.5901
MLT	2010	10.4013	10.7363
MLT	2019	10.7232	10.9138
MMR	2001	6.96192	6.23723
MMR	2010	7.92393	7.51251
MMR	2019	8.46373	8.21578
MNE	2001	9.4339
MNE	2010	9.72701	9.96105
MNE	2019	9.97739	10.1221
MNG	2001	8.43693	8.44692
MNG	2010	8.91875	8.92871
MNG	2019	9.43237	9.47627
MOZ	2001	6.53255	5.66351
MOZ	2010	6.9346	6.0368
MOZ	2019	7.156	6.38069
MRT	2001	8.32512	8.29483
MRT	2010	8.44927	8.29761
MRT	2019	8.58373	8.37908
MUS	2001	9.40853	9.69718
MUS	2010	9.729	9.9638
MUS	2019	10.0376	10.1863
MWI	2001	6.95137	6.22213
MWI	2010	7.2259	6.46437
MWI	2019	7.33768	6.62897
MYS	2001	9.65835	9.98638
MYS	2010	9.92995	10.197
MYS	2019	10.2549	10.414
NAM	2001	8.82103	8.9758
NAM	2010	9.10844	9.19459
NAM	2019	9.19108	9.17107
NER	2001	6.87184	6.10901
NER	2010	6.94328	6.04923
NER	2019	7.11019	6.31834
NGA	2001	8.03106	7.86639
NGA	2010	8.50357	8.37235
NGA	2019	8.54393	8.32682
NIC	2001	8.30051	8.26106
NIC	2010	8.43638	8.27991
NIC	2019	8.60259	8.4043
NLD	2001	10.7823	11.2203
NLD	2010	10.8596	11.2605
NLD	2019	10.947	11.1519
NOR	2001	10.9685	11.4213
NOR	2010	11.0244	11.4402
NOR	2019	11.0726	11.2847
NPL	2001	7.66684	7.29004
NPL	2010	7.90006	7.47527
NPL	2019	8.28217	7.9594
NRU	2010	8.80805	8.78167
NRU	2019	9.51235	9.58514
NZL	2001	10.4255	10.832
NZL	2010	10.5343	10.8922
NZL	2019	10.6715	10.8585
OMN	2001	10.5943	11.0163
OMN	2010	10.5631	10.9256
OMN	2019	10.3509	10.5151
PAK	2001	8.2131	8.13586
PAK	2010	8.38889	8.21366
PAK	2019	8.57881	8.37281
PAN	2001	9.56879	9.8824
PAN	2010	9.96849	10.2403
PAN	2019	10.3558	10.5204
PER	2001	8.76098	8.89333
PER	2010	9.21696	9.33637
PER	2019	9.46175	9.52481
PHL	2001	8.41021	8.4109
PHL	2010	8.68582	8.62047
PHL	2019	9.09546	9.05225
PNG	2001	7.93973	7.72545
PNG	2010	8.13336	7.83482
PNG	2019	8.36465	8.07671
POL	2001	9.7091	10.0484
POL	2010	10.0856	10.3718
POL	2019	10.4099	10.5771
PRT	2001	10.3338	10.7321
PRT	2010	10.3672	10.6962
PRT	2019	10.4615	10.6328
PRY	2001	9.02342	9.251
PRY	2010	9.25107	9.38113
PRY	2019	9.44268	9.49566
QAT	2001	11.3696	11.8511
QAT	2010	11.4711	11.918
QAT	2019	11.4081	11.6381
ROU	2001	9.46657	9.77011
ROU	2010	9.91853	10.1838
ROU	2019	10.3048	10.4667
RUS	2001	9.6407	9.96509
RUS	2010	10.0842	10.3702
RUS	2019	10.213	10.3699
RWA	2001	6.81038	6.02933
RWA	2010	7.31799	6.59949
RWA	2019	7.70864	7.13883
SAU	2001	10.6064	11.0295
SAU	2010	10.6928	11.0731
SAU	2019	10.7579	10.9508
SDN	2001	8.30709	8.27061
SDN	2010	8.45122	8.30013
SDN	2019	8.33653	8.03696
SEN	2001	7.87955	7.62782
SEN	2010	7.93634	7.53204
SEN	2019	8.12215	7.72613
SGP	2001	10.8937	11.3407
SGP	2010	11.2659	11.6987
SGP	2019	11.4956	11.7289
SLB	2001	7.61015	7.20244
SLB	2010	7.79957	7.32184
SLB	2019	7.88627	7.38692
SLE	2001	6.86203	6.09553
SLE	2010	7.24863	6.4978
SLE	2019	7.44143	6.77077
SLV	2001	8.7935	8.93994
SLV	2010	8.89957	8.90067
SLV	2019	9.07979	9.03376
SOM	2019	7.07872	6.27552
SRB	2001	9.16212
SRB	2010	9.58266	9.79107
SRB	2019	9.81503	9.93617
SSD	2019	6.71606	5.79121
STP	2001	7.85909	7.5945
STP	2010	8.11894	7.81332
STP	2019	8.29538	7.97828
SUR	2001	9.5072	9.81537
SUR	2010	9.84376	10.0974
SUR	2019	9.85413	9.98291
SVK	2001	9.69313	10.0279
SVK	2010	10.1476	10.4413
SVK	2019	10.3712	10.5365
SVN	2001	10.2065	10.5938
SVN	2010	10.4148	10.7525
SVN	2019	10.5699	10.749
SWE	2001	10.6239	11.0485
SWE	2010	10.7746	11.1656
SWE	2019	10.8752	11.0753
SWZ	2001	8.62918	8.70981
SWZ	2010	8.91721	8.92732
SWZ	2019	9.06565	9.01557
SYC	2001	9.84508	10.1993
SYC	2010	9.96752	10.2392
SYC	2019	10.2876	10.4485
TCD	2001	6.87186	6.10857
TCD	2010	7.45743	6.80607
TCD	2019	7.36494	6.66627
TGO	2001	7.41917	6.91128
TGO	2010	7.3936	6.71137
TGO	2019	7.66007	7.07117
THA	2001	9.21571	9.48159
THA	2010	9.57492	9.78846
THA	2019	9.8222	9.94537
TJK	2001	7.26411	6.68003
TJK	2010	7.77888	7.28942
TJK	2019	8.18351	7.81656
TKM	2001	8.47056	8.49123
TKM	2010	9.06148	9.13001
TKM	2019	9.65107	9.75304
TLS	2001	7.88533
TLS	2010	7.98325	7.60415
TLS	2019	8.19607	7.8349
TON	2001	8.55544	8.60577
TON	2010	8.54991	8.43601
TON	2019	8.76051	8.6156
TTO	2001	9.80943	10.1603
TTO	2010	10.3056	10.6239
TTO	2019	10.1972	10.3533
TUN	2001	8.99291	9.20742
TUN	2010	9.28117	9.4226
TUN	2019	9.3432	9.3627
TUR	2001	9.57014	9.88529
TUR	2010	9.90487	10.1679
TUR	2019	10.247	10.4058
TZA	2001	7.28384	6.7095
TZA	2010	7.60438	7.02563
TZA	2019	7.88632	7.38731
UGA	2001	7.15942	6.52506
UGA	2010	7.53557	6.92241
UGA	2019	7.68841	7.11067
UKR	2001	9.01708	9.2406
UKR	2010	9.41095	9.59162
UKR	2019	9.45759	9.51849
URY	2001	9.53979	9.85286
URY	2010	9.86754	10.1249
URY	2019	10.0447	10.1938
USA	2001	10.8228	11.2641
USA	2010	10.9061	11.312
USA	2019	11.0423	11.2526
UZB	2001	8.02364	7.85469
UZB	2010	8.50794	8.37817
UZB	2019	8.9022	8.80588
VCT	2001	9.14588	9.39949
VCT	2010	9.36895	9.53475
VCT	2019	9.50767	9.57762
VEN	2001	9.7016	10.038
VEN	2010	9.83643	10.089
VEN	2019	8.96653	8.89086
VNM	2001	8.252	8.192
VNM	2010	8.74594	8.70001
VNM	2019	9.22368	9.21309
VUT	2001	7.97143	7.77436
VUT	2010	8.03547	7.68455
VUT	2019	8.0445	7.61229
WSM	2001	8.47804	8.50142
WSM	2010	8.70075	8.63936
WSM	2019	8.79903	8.6709
YEM	2001	8.26763	8.21421
YEM	2010	8.39868	8.22734
YEM	2019	7.64847	7.05497
ZAF	2001	9.32203	9.59674
ZAF	2010	9.5192	9.72306
ZAF	2019	9.52588	9.6038
ZMB	2001	7.62195	7.2203
ZMB	2010	8.04736	7.70291
ZMB	2019	8.15204	7.77035
ZWE	2001	7.93771	7.72275
ZWE	2010	7.50303	6.87388
ZWE	2019	7.74528	7.18941

## Sheet: ExtendedDataFigure4c
Country code	Year	Energy GHG/capita (tons CO2 equivalent)	kwh energy per capita	Log of energy GHG/capita	Log of energy/capita	Fitted line
AFG	2019	0.22	945.645	-1.51413	6.85187	-1.38731
AGO	2019	1.23	3429.59	0.207014	8.1402	-0.187086
ALB	2019	1.47	11371.7	0.385262	9.33889	0.853134
ARE	2019	21.34	138188	3.06058	11.8364	2.76412
ARG	2019	4.19	23122.3	1.4327	10.0486	1.45229
ARM	2019	2.32	15538.2	0.841567	9.65106	1.1146
ATG	2019	5.31	31384.9	1.66959	10.3541	1.70283
AUS	2019	16.96	70747.1	2.83086	11.1669	2.31681
AUT	2019	7.31	50232.6	1.98924	10.8244	2.07229
AZE	2019	4.17	18922.7	1.42792	9.84812	1.28775
BDI	2019	0.06	318.749	-2.81341	5.7644	-2.50422
BEL	2019	8.01	68691.7	2.08069	11.1374	2.2979
BEN	2019	0.67	2482.89	-0.400478	7.81718	-0.471149
BFA	2019	0.29	946.696	-1.23787	6.85298	-1.38739
BGD	2019	0.63	2905.85	-0.462035	7.97448	-0.332969
BGR	2019	5.7	30430.7	1.74047	10.3232	1.67772
BHR	2019	22.9	145193	3.13114	11.8858	2.79632
BHS	2019	7.28	41170.4	1.98513	10.6255	1.91812
BIH	2019	6.66	21068.5	1.89612	9.95553	1.37619
BLR	2019	6.07	30152	1.80336	10.314	1.67036
BLZ	2019	1.88	9246.84	0.631272	9.13204	0.680314
BOL	2019	2.33	7940.38	0.845868	8.97972	0.549306
BRA	2019	2.13	17437.7	0.756122	9.76639	1.21361
BRB	2019	4.27	24536.8	1.45161	10.1079	1.50142
BRN	2019	19.45	121637	2.96785	11.7088	2.67757
BTN	2019	0.91	29338.1	-0.0943107	10.2866	1.64814
BWA	2019	3.25	9992.32	1.17866	9.20957	0.745547
CAF	2019	0.05	328.435	-2.99573	5.79434	-2.47152
CAN	2019	16.98	118313	2.83204	11.6811	2.65861
CHE	2019	4.29	40564.8	1.45629	10.6107	1.90661
CHL	2019	4.91	23981.1	1.59127	10.085	1.48242
CHN	2019	7.54	31562.7	2.02022	10.3597	1.70788
CIV	2019	0.51	2410.61	-0.673345	7.78763	-0.49715
CMR	2019	0.53	1814.03	-0.634878	7.50331	-0.754955
COD	2019	0.11	402.062	-2.20727	5.99661	-2.26076
COG	2019	2.6	4734.88	0.955511	8.46271	0.101944
COL	2019	1.83	10170.5	0.604316	9.22724	0.760956
COM	2019	0.38	1567.06	-0.967584	7.35696	-0.894891
CPV	2019	1.17	7776.24	0.157004	8.95883	0.529713
CRI	2019	1.53	13158.6	0.425268	9.48483	0.97843
CYP	2019	5.41	29078.4	1.68825	10.2778	1.64077
CZE	2019	9.38	47493.9	2.23858	10.7684	2.02866
DEU	2019	7.92	47245.9	2.06939	10.7631	2.02461
DJI	2019	0.36	2598.32	-1.02165	7.86262	-0.431292
DMA	2019	2.34	10994.1	0.850151	9.30511	0.827129
DNK	2019	5.2	36401.7	1.64866	10.5024	1.82152
DOM	2019	2.4	11434.6	0.875469	9.3444	0.858229
DZA	2019	5.47	17994.9	1.69928	9.79784	1.24151
ECU	2019	2.56	12462.4	0.940007	9.43047	0.932793
EGY	2019	2.6	11741.2	0.955511	9.37086	0.880238
ESP	2019	5.01	35989.6	1.61144	10.491	1.81233
EST	2019	7.74	22405.6	2.0464	10.0171	1.42613
ETH	2019	0.25	943.629	-1.38629	6.84973	-1.38851
FIN	2019	7.58	63481.4	2.02551	11.0585	2.24396
FJI	2019	1.77	9642.43	0.57098	9.17393	0.715141
FRA	2019	4.5	44281.1	1.50408	10.6983	1.97451
FSM	2019	1.54	6334.11	0.431782	8.75371	0.351038
GAB	2019	4.69	7848.58	1.54543	8.96809	0.539582
GBR	2019	5.3	35133	1.66771	10.4669	1.79325
GEO	2019	2.8	19926.3	1.02962	9.8998	1.33032
GHA	2019	0.68	3294.34	-0.385662	8.09996	-0.222923
GIN	2019	0.31	1211.76	-1.17118	7.09983	-1.14421
GMB	2019	0.25	1039.45	-1.38629	6.94644	-1.29505
GNB	2019	0.17	721.262	-1.77196	6.581	-1.65954
GNQ	2019	7.97	16879.9	2.07568	9.73388	1.18575
GRC	2019	5.44	31656.1	1.69378	10.3627	1.70912
GRD	2019	2.9	11660.6	1.06471	9.36397	0.874638
GTM	2019	1.25	6023.67	0.223144	8.70345	0.308405
GUY	2019	3.53	14245.8	1.2613	9.56422	1.04125
HND	2019	1.04	5802.89	0.0392207	8.66611	0.284061
HRV	2019	3.96	26296.1	1.37624	10.1772	1.55855
HTI	2019	0.36	1163.59	-1.02165	7.05926	-1.18413
HUN	2019	4.82	31712.4	1.57277	10.3645	1.71026
IDN	2019	2.4	8709.8	0.875469	9.0722	0.62853
IND	2019	1.77	6816.8	0.57098	8.82715	0.414115
IRL	2019	6.98	39235.6	1.94305	10.5773	1.88048
IRN	2019	9.38	42639.5	2.23858	10.6605	1.94529
IRQ	2019	7.39	18514.6	2.00013	9.82631	1.26828
ISL	2019	4.64	176870	1.53471	12.0832	2.92574
ISR	2019	6.88	31236.8	1.92862	10.3494	1.69909
ITA	2019	5.36	32989.3	1.67896	10.4039	1.74246
JAM	2019	2.78	14562.8	1.02245	9.58622	1.05855
JOR	2019	2.34	11483.7	0.850151	9.34869	0.862695
JPN	2019	8.47	43183.4	2.13653	10.6732	1.95511
KAZ	2019	12.71	53073.6	2.54239	10.8794	2.11471
KEN	2019	0.46	1849.17	-0.776529	7.52249	-0.737231
KGZ	2019	1.5	10210.7	0.405465	9.23119	0.764049
KHM	2019	0.84	3994.24	-0.174353	8.29261	-0.0515941
KIR	2019	0.74	2738.87	-0.301105	7.9153	-0.384961
KNA	2019	4.71	21073.5	1.54969	9.95577	1.37639
KOR	2019	11.47	70282.9	2.43973	11.1603	2.31266
KWT	2019	27.03	111949	3.29695	11.6258	2.62087
LAO	2019	2.48	21449	0.908259	9.97343	1.39074
LBN	2019	3.78	15613.8	1.32972	9.65591	1.11779
LBR	2019	0.21	1111.51	-1.56065	7.01348	-1.22936
LBY	2019	16.95	25863.9	2.83027	10.1606	1.54488
LCA	2019	2.93	14909.2	1.075	9.60973	1.07785
LKA	2019	1.11	4949.45	0.10436	8.50703	0.142995
LSO	2019	0.36	2292.68	-1.02165	7.73747	-0.541216
LTU	2019	4.25	29790.3	1.44692	10.3019	1.6606
LUX	2019	15.01	91095.7	2.70872	11.4197	2.48304
LVA	2019	3.93	25293.1	1.36864	10.1383	1.52644
MAR	2019	1.84	7206.7	0.609766	8.88277	0.463836
MDA	2019	3.5	15738.8	1.25276	9.66388	1.12505
MDG	2019	0.21	676.54	-1.56065	6.51699	-1.72454
MDV	2019	3.97	17493.4	1.37877	9.76958	1.21705
MEX	2019	3.64	18076.3	1.29198	9.80235	1.24753
MKD	2019	4.02	15751.5	1.39128	9.66469	1.12756
MLI	2019	0.33	1289.12	-1.10866	7.16171	-1.0846
MLT	2019	3.33	80101.3	1.20297	11.291	2.39819
MMR	2019	0.73	3129.78	-0.314711	8.04872	-0.267857
MNE	2019	4.6	22867.2	1.52606	10.0375	1.44307
MNG	2019	7.54	24338	2.02022	10.0998	1.4947
MOZ	2019	0.36	2377.5	-1.02165	7.7738	-0.509301
MRT	2019	0.95	3976.34	-0.0512933	8.28812	-0.0563235
MUS	2019	3.34	23350.7	1.20597	10.0584	1.46051
MWI	2019	0.09	530.12	-2.40795	6.2731	-1.97248
MYS	2019	7.98	36332	2.07694	10.5005	1.81994
NAM	2019	1.58	8737.74	0.457425	9.07541	0.629616
NER	2019	0.14	451.225	-1.96611	6.11197	-2.14053
NGA	2019	0.93	2481.22	-0.0725707	7.81651	-0.471752
NIC	2019	0.82	4371.56	-0.198451	8.38288	0.0277579
NLD	2019	8.54	64418.5	2.14476	11.0732	2.25469
NOR	2019	6.85	97926.7	1.92425	11.492	2.53106
NPL	2019	0.48	1529.66	-0.733969	7.3328	-0.917309
NRU	2019	5.96	24818.1	1.78507	10.1193	1.51077
NZL	2019	7.06	54493.1	1.95445	10.9058	2.13541
OMN	2019	18.56	79442.1	2.92101	11.2828	2.39225
PAK	2019	0.93	4647.69	-0.0725707	8.44412	0.0861549
PAN	2019	3.02	28998.3	1.10526	10.275	1.63833
PER	2019	1.75	10686.9	0.559616	9.27678	0.801938
PHL	2019	1.29	5654.08	0.254642	8.64013	0.263805
PNG	2019	1.46	3316.35	0.378436	8.10662	-0.217431
POL	2019	7.77	33065.8	2.05027	10.4063	1.74503
PRT	2019	4.22	29822.4	1.43984	10.303	1.66146
PRY	2019	1.21	18397.5	0.19062	9.81997	1.26101
QAT	2019	38.75	211827	3.65713	12.2635	3.03119
ROU	2019	3.84	21012.1	1.34547	9.95285	1.3738
RUS	2019	15.3	67470.3	2.72785	11.1194	2.28638
RWA	2019	0.09	499.546	-2.40795	6.2137	-2.03507
SAU	2019	16.98	86899	2.83204	11.3725	2.45147
SDN	2019	0.56	2359.67	-0.579818	7.76628	-0.515898
SEN	2019	0.55	2703.5	-0.597837	7.9023	-0.396353
SGP	2019	8.53	187308	2.14359	12.1405	2.96079
SLB	2019	0.53	2038.2	-0.634878	7.61982	-0.645872
SLE	2019	0.12	528.337	-2.12026	6.26973	-1.97686
SLV	2019	1.18	7069.97	0.165514	8.86361	0.446012
SOM	2019	0.04	235.507	-3.21888	5.46174	-2.82836
SRB	2019	6.93	28778	1.93586	10.2674	1.63207
SSD	2019	0.53	704.552	-0.634878	6.55756	-1.68335
STP	2019	0.68	3411.55	-0.385662	8.13492	-0.191628
SUR	2019	5.99	24136.3	1.79009	10.0915	1.48774
SVK	2019	5.85	38007.6	1.76644	10.5455	1.85564
SVN	2019	6.47	39658.1	1.86718	10.5881	1.88892
SWE	2019	3.47	61876.5	1.24415	11.0329	2.22618
SWZ	2019	0.92	5678.4	-0.0833816	8.64442	0.264793
SYC	2019	6.27	47824.6	1.83578	10.7753	2.03404
TCD	2019	0.29	461.715	-1.23787	6.13495	-2.116
TGO	2019	0.25	1205.39	-1.38629	7.09455	-1.1494
THA	2019	3.81	22489.8	1.33763	10.0208	1.42925
TJK	2019	0.84	8101.68	-0.174353	8.99983	0.564868
TKM	2019	24.22	96861.9	3.18718	11.481	2.52342
TLS	2019	3.79	1682.19	1.33237	7.42785	-0.827244
TON	2019	1.56	6694.15	0.444686	8.80899	0.397766
TTO	2019	16.34	153558	2.79362	11.9418	2.83352
TUN	2019	2.48	10435.1	0.908259	9.25293	0.779791
TUR	2019	4.54	23216.1	1.51293	10.0526	1.45568
TZA	2019	0.28	977.647	-1.27297	6.88515	-1.35565
UGA	2019	0.25	862.403	-1.38629	6.75972	-1.47852
UKR	2019	4.05	22981.8	1.39872	10.0425	1.44723
URY	2019	1.9	19607.2	0.641854	9.88365	1.31707
USA	2019	15.98	90887.1	2.77134	11.4174	2.48071
UZB	2019	4.11	16603.4	1.41342	9.71736	1.17391
VCT	2019	2.32	8153.64	0.841567	9.00622	0.572105
VEN	2019	6.74	25153.9	1.90806	10.1328	1.52185
VNM	2019	3.11	10661.3	1.13462	9.27438	0.798378
VUT	2019	0.7	3187.94	-0.356675	8.06713	-0.251749
WSM	2019	1.5	7959.01	0.405465	8.98206	0.550108
YEM	2019	0.47	1598.11	-0.755023	7.37658	-0.875929
ZAF	2019	8.15	28254.7	2.09802	10.249	1.61705
ZMB	2019	0.42	3398.12	-0.867501	8.13098	-0.195683
ZWE	2019	1	3374.88	0	8.12411	-0.202028

## Sheet: ExtendedDataFigure4d
Country code	Year	Log of energy/capita	Fitted line
AFG	2001	5.37463	-2.62617
AFG	2010	7.08198	-1.18832
AFG	2019	6.85187	-1.38731
AGO	2001	7.63975	-0.671717
AGO	2010	8.17788	-0.220086
AGO	2019	8.1402	-0.187086
ALB	2001	9.09372	0.646483
ALB	2010	9.42377	0.903943
ALB	2019	9.33889	0.853134
ARE	2001	12.2128	3.26389
ARE	2010	11.734	2.80098
ARE	2019	11.8364	2.76412
ARG	2001	9.96662	1.4089
ARG	2010	10.1548	1.58215
ARG	2019	10.0486	1.45229
ARM	2001	9.15578	0.694406
ARM	2010	9.52308	0.99603
ARM	2019	9.65106	1.1146
ATG	2001	10.228	1.65212
ATG	2010	10.3807	1.78904
ATG	2019	10.3541	1.70283
AUS	2001	11.1963	2.47694
AUS	2010	11.2275	2.48122
AUS	2019	11.1669	2.31681
AUT	2001	10.8556	2.20815
AUT	2010	10.866	2.2196
AUT	2019	10.8244	2.07229
AZE	2001	9.68668	1.1563
AZE	2010	9.85163	1.30375
AZE	2019	9.84812	1.28775
BDI	2001	5.37349	-2.62577
BDI	2010	5.34738	-2.52233
BDI	2019	5.7644	-2.50422
BEL	2001	11.2497	2.51409
BEL	2010	11.2364	2.48978
BEL	2019	11.1374	2.2979
BEN	2001	7.00675	-1.23811
BEN	2010	7.76177	-0.582153
BEN	2019	7.81718	-0.471149
BFA	2001	5.98199	-2.13377
BFA	2010	6.26557	-1.83699
BFA	2019	6.85298	-1.38739
BGD	2001	7.13844	-1.11339
BGD	2010	7.56162	-0.761071
BGD	2019	7.97448	-0.332969
BGR	2001	10.2294	1.65344
BGR	2010	10.2581	1.67727
BGR	2019	10.3232	1.67772
BHR	2001	12.0197	3.11097
BHR	2010	11.8408	2.86461
BHR	2019	11.8858	2.79632
BHS	2001	10.9231	2.26071
BHS	2010	10.5285	1.92202
BHS	2019	10.6255	1.91812
BIH	2001	9.74872	1.21312
BIH	2010	9.9353	1.3801
BIH	2019	9.95553	1.37619
BLR	2001	10.3022	1.72215
BLR	2010	10.454	1.85512
BLR	2019	10.314	1.67036
BLZ	2001	9.25105	0.770951
BLZ	2010	9.25733	0.750729
BLZ	2019	9.13204	0.680314
BOL	2001	8.37731	-0.0214485
BOL	2010	8.8119	0.353686
BOL	2019	8.97972	0.549306
BRA	2001	9.52886	1.01146
BRA	2010	9.74652	1.20549
BRA	2019	9.76639	1.21361
BRB	2001	10.1494	1.57798
BRB	2010	10.171	1.59711
BRB	2019	10.1079	1.50142
BRN	2001	11.0936	2.39508
BRN	2010	11.6006	2.72137
BRN	2019	11.7088	2.67757
BTN	2001	9.11545	0.663606
BTN	2010	10.1265	1.55606
BTN	2019	10.2866	1.64814
BWA	2001	9.10578	0.65994
BWA	2010	9.14523	0.661591
BWA	2019	9.20957	0.745547
CAF	2001	5.98918	-2.12767
CAF	2010	5.62119	-2.31505
CAF	2019	5.79434	-2.47152
CAN	2001	11.6854	2.85695
CAN	2010	11.6836	2.77001
CAN	2019	11.6811	2.65861
CHE	2001	10.8881	2.23382
CHE	2010	10.7794	2.14466
CHE	2019	10.6107	1.90661
CHL	2001	9.86547	1.31706
CHL	2010	9.98072	1.4219
CHL	2019	10.085	1.48242
CHN	2001	9.23681	0.758078
CHN	2010	10.1077	1.53879
CHN	2019	10.3597	1.70788
CIV	2001	7.67828	-0.637299
CIV	2010	7.5248	-0.793709
CIV	2019	7.78763	-0.49715
CMR	2001	7.30517	-0.96521
CMR	2010	7.51926	-0.798525
CMR	2019	7.50331	-0.754955
COD	2001	6.07105	-2.0604
COD	2010	6.16497	-1.91251
COD	2019	5.99661	-2.26076
COG	2001	7.29132	-0.977398
COG	2010	8.4406	0.0103035
COG	2019	8.46271	0.101944
COL	2001	9.05901	0.612967
COL	2010	9.02482	0.551136
COL	2019	9.22724	0.760956
COM	2001	6.71307	-1.51546
COM	2010	6.92929	-1.32161
COM	2019	7.35696	-0.894891
CPV	2001	8.15787	-0.216783
CPV	2010	8.8425	0.384557
CPV	2019	8.95883	0.529713
CRI	2001	9.28209	0.797945
CRI	2010	9.38448	0.868385
CRI	2019	9.48483	0.97843
CYP	2001	10.4257	1.83642
CYP	2010	10.3664	1.77607
CYP	2019	10.2778	1.64077
CZE	2001	10.7976	2.16267
CZE	2010	10.8209	2.18393
CZE	2019	10.7684	2.02866
DEU	2001	10.8635	2.21502
DEU	2010	10.8352	2.1956
DEU	2019	10.7631	2.02461
DJI	2001	8.47698	0.0723169
DJI	2010	8.36936	-0.0520455
DJI	2019	7.86262	-0.431292
DMA	2001	9.00371	0.562381
DMA	2010	9.3049	0.793518
DMA	2019	9.30511	0.827129
DNK	2001	10.7785	2.14742
DNK	2010	10.6824	2.0613
DNK	2019	10.5024	1.82152
DOM	2001	9.1833	0.719763
DOM	2010	9.11119	0.633079
DOM	2019	9.3444	0.858229
DZA	2001	9.38312	0.886873
DZA	2010	9.58063	1.04912
DZA	2019	9.79784	1.24151
ECU	2001	9.09453	0.649387
ECU	2010	9.36412	0.846409
ECU	2019	9.43047	0.932793
EGY	2001	9.14533	0.688934
EGY	2010	9.42648	0.904849
EGY	2019	9.37086	0.880238
ERI	2001	7.08929	-1.15958
ERI	2010	6.47728	-1.67927
ESP	2001	10.6284	2.02281
ESP	2010	10.5754	1.9641
ESP	2019	10.491	1.81233
EST	2001	9.90041	1.34894
EST	2010	9.79051	1.24689
EST	2019	10.0171	1.42613
ETH	2001	5.73136	-2.33796
ETH	2010	6.1671	-1.91003
ETH	2019	6.84973	-1.38851
FIN	2001	11.1664	2.45378
FIN	2010	11.1674	2.43808
FIN	2019	11.0585	2.24396
FJI	2001	9.20002	0.729909
FJI	2010	9.17483	0.679269
FJI	2019	9.17393	0.715141
FRA	2001	10.8804	2.22781
FRA	2010	10.8115	2.17422
FRA	2019	10.6983	1.97451
FSM	2001	8.62628	0.211413
FSM	2010	8.43729	0.00618681
FSM	2019	8.75371	0.351038
GAB	2001	9.19471	0.725405
GAB	2010	9.18071	0.682213
GAB	2019	8.96809	0.539582
GBR	2001	10.809	2.17167
GBR	2010	10.6665	2.0468
GBR	2019	10.4669	1.79325
GEO	2001	9.13237	0.679248
GEO	2010	9.61484	1.08151
GEO	2019	9.8998	1.33032
GHA	2001	7.65877	-0.654627
GHA	2010	7.701	-0.637008
GHA	2019	8.09996	-0.222923
GIN	2001	6.92042	-1.32069
GIN	2010	7.09974	-1.17277
GIN	2019	7.09983	-1.14421
GMB	2001	6.92131	-1.31986
GMB	2010	7.02124	-1.24199
GMB	2019	6.94644	-1.29505
GNB	2001	6.71812	-1.51043
GNB	2010	6.83929	-1.39782
GNB	2019	6.581	-1.65954
GNQ	2001	7.9833	-0.371599
GNQ	2010	10.3937	1.80084
GNQ	2019	9.73388	1.18575
GRC	2001	10.5023	1.90849
GRC	2010	10.4833	1.88144
GRC	2019	10.3627	1.70912
GRD	2001	9.07092	0.62435
GRD	2010	9.31081	0.797994
GRD	2019	9.36397	0.874638
GTM	2001	8.33851	-0.055903
GTM	2010	8.34699	-0.0734224
GTM	2019	8.70345	0.308405
GUY	2001	9.11499	0.664141
GUY	2010	9.16458	0.673995
GUY	2019	9.56422	1.04125
HND	2001	8.27802	-0.112483
HND	2010	8.43667	0.00620122
HND	2019	8.66611	0.284061
HRV	2001	10.1668	1.59437
HRV	2010	10.2191	1.64141
HRV	2019	10.1772	1.55855
HTI	2001	6.78368	-1.44985
HTI	2010	6.81624	-1.41663
HTI	2019	7.05926	-1.18413
HUN	2001	10.3115	1.73086
HUN	2010	10.3262	1.73956
HUN	2019	10.3645	1.71026
IDN	2001	8.60214	0.186306
IDN	2010	8.92229	0.459088
IDN	2019	9.0722	0.62853
IND	2001	8.12743	-0.243277
IND	2010	8.57008	0.129202
IND	2019	8.82715	0.414115
IRL	2001	10.7609	2.13366
IRL	2010	10.6118	1.99699
IRL	2019	10.5773	1.88048
IRN	2001	10.1101	1.54093
IRN	2010	10.4881	1.88577
IRN	2019	10.6605	1.94529
IRQ	2001	9.4239	0.920687
IRQ	2010	9.50205	0.97654
IRQ	2019	9.82631	1.26828
ISL	2001	11.7146	2.87979
ISL	2010	12.1229	3.03457
ISL	2019	12.0832	2.92574
ISR	2001	10.4663	1.87539
ISR	2010	10.4943	1.89133
ISR	2019	10.3494	1.69909
ITA	2001	10.5793	1.97381
ITA	2010	10.5453	1.93707
ITA	2019	10.4039	1.74246
JAM	2001	9.70455	1.1734
JAM	2010	9.36472	0.847781
JAM	2019	9.58622	1.05855
JOR	2001	9.41024	0.911737
JOR	2010	9.41656	0.899437
JOR	2019	9.34869	0.862695
JPN	2001	10.837	2.19322
JPN	2010	10.8046	2.16791
JPN	2019	10.6732	1.95511
KAZ	2001	10.6715	2.06077
KAZ	2010	10.957	2.28987
KAZ	2019	10.8794	2.11471
KEN	2001	7.25462	-1.0098
KEN	2010	7.38029	-0.920992
KEN	2019	7.52249	-0.737231
KGZ	2001	9.50488	0.992472
KGZ	2010	9.29722	0.787912
KGZ	2019	9.23119	0.764049
KHM	2001	6.64019	-1.5812
KHM	2010	7.37765	-0.923304
KHM	2019	8.29261	-0.0515941
KIR	2001	7.27625	-0.990657
KIR	2010	7.84379	-0.509918
KIR	2019	7.9153	-0.384961
KNA	2001	9.79111	1.24921
KNA	2010	9.91618	1.36249
KNA	2019	9.95577	1.37639
KOR	2001	10.8482	2.2022
KOR	2010	11.071	2.37235
KOR	2019	11.1603	2.31266
KWT	2001	11.6726	2.84703
KWT	2010	11.8297	2.86073
KWT	2019	11.6258	2.62087
LAO	2001	7.70809	-0.609791
LAO	2010	8.45119	0.0211643
LAO	2019	9.97343	1.39074
LBN	2001	9.69028	1.15897
LBN	2010	9.67963	1.14267
LBN	2019	9.65591	1.11779
LBR	2001	6.52612	-1.68055
LBR	2010	6.76323	-1.46013
LBR	2019	7.01348	-1.22936
LBY	2001	10.5824	1.97952
LBY	2010	10.6581	2.03909
LBY	2019	10.1606	1.54488
LCA	2001	9.21467	0.73962
LCA	2010	9.24208	0.739325
LCA	2019	9.60973	1.07785
LKA	2001	8.00321	-0.353535
LKA	2010	8.17417	-0.223329
LKA	2019	8.50703	0.142995
LSO	2001	7.12308	-1.12728
LSO	2010	7.69959	-0.638404
LSO	2019	7.73747	-0.541216
LTU	2001	10.1895	1.61577
LTU	2010	10.1306	1.55985
LTU	2019	10.3019	1.6606
LUX	2001	11.588	2.78189
LUX	2010	11.6452	2.74669
LUX	2019	11.4197	2.48304
LVA	2001	9.9346	1.37992
LVA	2010	10.1569	1.58415
LVA	2019	10.1383	1.52644
MAR	2001	8.39135	-0.00883508
MAR	2010	8.78575	0.329918
MAR	2019	8.88277	0.463836
MDA	2001	9.31013	0.821961
MDA	2010	9.38753	0.871961
MDA	2019	9.66388	1.12505
MDG	2001	6.36057	-1.82181
MDG	2010	6.17816	-1.90172
MDG	2019	6.51699	-1.72454
MDV	2001	9.03377	0.589017
MDV	2010	9.42405	0.904083
MDV	2019	9.76958	1.21705
MEX	2001	9.84678	1.30005
MEX	2010	9.87017	1.32062
MEX	2019	9.80235	1.24753
MKD	2001	9.53073	1.01264
MKD	2010	9.70542	1.1677
MKD	2019	9.66469	1.12756
MLI	2001	5.97948	-2.13611
MLI	2010	6.65048	-1.54881
MLI	2019	7.16171	-1.0846
MLT	2001	10.8569	2.20939
MLT	2010	11.2022	2.46175
MLT	2019	11.291	2.39819
MMR	2001	6.84496	-1.39239
MMR	2010	7.21061	-1.07275
MMR	2019	8.04872	-0.267857
MNE	2001
MNE	2010	10.2085	1.63163
MNE	2019	10.0375	1.44307
MNG	2001	9.79176	1.25012
MNG	2010	9.8029	1.25831
MNG	2019	10.0998	1.4947
MOZ	2001	7.6835	-0.632715
MOZ	2010	7.7449	-0.597509
MOZ	2019	7.7738	-0.509301
MRT	2001	7.57466	-0.729131
MRT	2010	7.82654	-0.52345
MRT	2019	8.28812	-0.0563235
MUS	2001	9.52585	1.01161
MUS	2010	9.73199	1.19277
MUS	2019	10.0584	1.46051
MWI	2001	6.37225	-1.81069
MWI	2010	6.47671	-1.68128
MWI	2019	6.2731	-1.97248
MYS	2001	10.0802	1.51282
MYS	2010	10.3393	1.75146
MYS	2019	10.5005	1.81994
NAM	2001	8.99328	0.553305
NAM	2010	9.07716	0.597642
NAM	2019	9.07541	0.629616
NER	2001	5.62198	-2.42664
NER	2010	6.03636	-2.00646
NER	2019	6.11197	-2.14053
NGA	2001	7.61382	-0.694712
NGA	2010	7.33794	-0.958062
NGA	2019	7.81651	-0.471752
NIC	2001	8.12028	-0.249605
NIC	2010	8.22211	-0.181951
NIC	2019	8.38288	0.0277579
NLD	2001	11.2115	2.48461
NLD	2010	11.2316	2.48466
NLD	2019	11.0732	2.25469
NOR	2001	11.7228	2.87851
NOR	2010	11.6286	2.73842
NOR	2019	11.492	2.53106
NPL	2001	6.45777	-1.73866
NPL	2010	6.77244	-1.45202
NPL	2019	7.3328	-0.917309
NRU	2010	10.0736	1.50738
NRU	2019	10.1193	1.51077
NZL	2001	11.0339	2.34743
NZL	2010	10.9482	2.28358
NZL	2019	10.9058	2.13541
OMN	2001	10.8046	2.16804
OMN	2010	11.3561	2.56744
OMN	2019	11.2828	2.39225
PAK	2001	8.19871	-0.182498
PAK	2010	8.34971	-0.0713
PAK	2019	8.44412	0.0861549
PAN	2001	10.0016	1.44071
PAN	2010	10.129	1.55843
PAN	2019	10.275	1.63833
PER	2001	8.67078	0.253439
PER	2010	9.07423	0.595747
PER	2019	9.27678	0.801938
PHL	2001	8.29724	-0.0923498
PHL	2010	8.23905	-0.166788
PHL	2019	8.64013	0.263805
PNG	2001	7.97138	-0.382798
PNG	2010	7.99786	-0.375536
PNG	2019	8.10662	-0.217431
POL	2001	10.2605	1.68277
POL	2010	10.3632	1.77289
POL	2019	10.4063	1.74503
PRT	2001	10.3275	1.74589
PRT	2010	10.3386	1.75083
PRT	2019	10.303	1.66146
PRY	2001	9.92461	1.3709
PRY	2010	9.93909	1.38354
PRY	2019	9.81997	1.26101
QAT	2001	12.3868	3.40645
QAT	2010	12.1965	3.07439
QAT	2019	12.2635	3.03119
ROU	2001	10.0304	1.46733
ROU	2010	9.95086	1.39439
ROU	2019	9.95285	1.3738
RUS	2001	10.8933	2.2378
RUS	2010	11.0371	2.34731
RUS	2019	11.1194	2.28638
RWA	2001	5.84862	-2.2425
RWA	2010	5.81016	-2.1734
RWA	2019	6.2137	-2.03507
SAU	2001	11.2011	2.47962
SAU	2010	11.4525	2.62848
SAU	2019	11.3725	2.45147
SDN	2001	7.08552	-1.16163
SDN	2010	7.84136	-0.512098
SDN	2019	7.76628	-0.515898
SEN	2001	7.67864	-0.63684
SEN	2010	7.65849	-0.675001
SEN	2019	7.9023	-0.396353
SGP	2001	11.7263	2.88039
SGP	2010	12.0382	2.98436
SGP	2019	12.1405	2.96079
SLB	2001	7.86556	-0.473682
SLB	2010	7.98911	-0.379698
SLB	2019	7.61982	-0.645872
SLE	2001	6.20496	-1.95042
SLE	2010	6.13074	-1.93749
SLE	2019	6.26973	-1.97686
SLV	2001	8.54699	0.136697
SLV	2010	8.70187	0.248212
SLV	2019	8.86361	0.446012
SOM	2019	5.46174	-2.82836
SRB	2001
SRB	2010	10.2225	1.64455
SRB	2019	10.2674	1.63207
SSD	2019	6.55756	-1.68335
STP	2001	7.54187	-0.757941
STP	2010	8.04581	-0.334689
STP	2019	8.13492	-0.191628
SUR	2001	9.75988	1.22203
SUR	2010	10.1675	1.5939
SUR	2019	10.0915	1.48774
SVK	2001	10.7316	2.11035
SVK	2010	10.6495	2.03125
SVK	2019	10.5455	1.85564
SVN	2001	10.6534	2.04491
SVN	2010	10.6712	2.05106
SVN	2019	10.5881	1.88892
SWE	2001	11.2829	2.54023
SWE	2010	11.1528	2.42817
SWE	2019	11.0329	2.22618
SWZ	2001	8.73847	0.320671
SWZ	2010	8.59661	0.154932
SWZ	2019	8.64442	0.264793
SYC	2001	10.8162	2.17746
SYC	2010	10.7518	2.12202
SYC	2019	10.7753	2.03404
TCD	2001	4.73754	-3.12694
TCD	2010	4.86969	-2.8836
TCD	2019	6.13495	-2.116
TGO	2001	6.69382	-1.53337
TGO	2010	7.49522	-0.819853
TGO	2019	7.09455	-1.1494
THA	2001	9.43765	0.931191
THA	2010	9.86555	1.31664
THA	2019	10.0208	1.42925
TJK	2001	9.18427	0.718985
TJK	2010	8.93571	0.470288
TJK	2019	8.99983	0.564868
TKM	2001	10.4441	1.85367
TKM	2010	10.9884	2.31342
TKM	2019	11.481	2.52342
TLS	2001
TLS	2010	6.84489	-1.39317
TLS	2019	7.42785	-0.827244
TON	2001	8.29589	-0.095102
TON	2010	8.54433	0.103487
TON	2019	8.80899	0.397766
TTO	2001	11.6189	2.80576
TTO	2010	12.2598	3.10874
TTO	2019	11.9418	2.83352
TUN	2001	9.21989	0.742429
TUN	2010	9.02999	0.554313
TUN	2019	9.25293	0.779791
TUR	2001	9.49211	0.981619
TUR	2010	9.81242	1.26736
TUR	2019	10.0526	1.45568
TZA	2001	6.37295	-1.81006
TZA	2010	6.75788	-1.46447
TZA	2019	6.88515	-1.35565
UGA	2001	6.07003	-2.06181
UGA	2010	6.42421	-1.72025
UGA	2019	6.75972	-1.47852
UKR	2001	10.4672	1.87623
UKR	2010	10.4036	1.80974
UKR	2019	10.0425	1.44723
URY	2001	9.6696	1.14112
URY	2010	9.81185	1.26655
URY	2019	9.88365	1.31707
USA	2001	11.5013	2.7159
USA	2010	11.4444	2.62367
USA	2019	11.4174	2.48071
UZB	2001	10.0789	1.51205
UZB	2010	9.89906	1.34698
UZB	2019	9.71736	1.17391
VCT	2001	8.92533	0.491275
VCT	2010	9.15574	0.668675
VCT	2019	9.00622	0.572105
VEN	2001	10.481	1.88892
VEN	2010	10.3747	1.7836
VEN	2019	10.1328	1.52185
VNM	2001	7.93017	-0.417093
VNM	2010	8.74707	0.29501
VNM	2019	9.27438	0.798378
VUT	2001	7.7179	-0.602967
VUT	2010	7.96375	-0.402893
VUT	2019	8.06713	-0.251749
WSM	2001	8.6416	0.22668
WSM	2010	8.82555	0.367127
WSM	2019	8.98206	0.550108
YEM	2001	8.19188	-0.188228
YEM	2010	8.36809	-0.0540233
YEM	2019	7.37658	-0.875929
ZAF	2001	10.2884	1.70912
ZAF	2010	10.379	1.7875
ZAF	2019	10.249	1.61705
ZMB	2001	7.95769	-0.394887
ZMB	2010	7.93951	-0.424476
ZMB	2019	8.13098	-0.195683
ZWE	2001	8.43597	0.0310369
ZWE	2010	8.19778	-0.203136
ZWE	2019	8.12411	-0.202028

## Sheet: ExtendedDataFigure4e
Country code	Year	Non-energy GHG/capita (tons CO2 equivalent)	GDP/capita in 2017 PPPs	Log of GDP/capita	Log of non-energy GHG/capita	Fitted line
AFG	2019	0.54	2065.04	7.6329	-0.616186	0.599813
AGO	2019	2.8	6712.02	8.81166	1.02962	0.584298
ALB	2019	1.6	13653.2	9.52173	0.470004	0.622784
ARE	2019	3.59	68263.7	11.1311	1.27815	0.716454
ARG	2019	4.69	22066.1	10.0018	1.54543	0.634187
ARM	2019	1.06	13653.8	9.52177	0.0582689	0.62323
ATG	2019	7.22	21850.1	9.99196	1.97685	0.633883
AUS	2019	7.03	49309.1	10.8059	1.95019	0.614015
AUT	2019	0.55	55833.6	10.9301	-0.597837	0.650993
AZE	2019	1.11	14442	9.5779	0.10436	0.623799
BDI	2019	0.64	751.443	6.622	-0.446287	0.972128
BEL	2019	1.41	51937.4	10.8578	0.34359	0.6268
BEN	2019	1.51	3287.31	8.09783	0.41211	0.485015
BFA	2019	2.48	2175.5	7.68502	0.908259	0.586758
BGD	2019	0.83	5550.03	8.62156	-0.18633	0.548749
BGR	2019	-3.19	23265.9	10.0547
BHR	2019	10.25	45311.9	10.7213	2.32728	0.597899
BHS	2019	0.88	36522.4	10.5057	-0.127833	0.602186
BIH	2019	0.76	14896.8	9.6089	-0.274437	0.631756
BLR	2019	0.87	19279.2	9.86678	-0.139262	0.626518
BLZ	2019	15.67	7152.66	8.87524	2.75175	0.59083
BOL	2019	9.72	8724.47	9.07389	2.27419	0.592747
BRA	2019	4.75	14736.2	9.59806	1.55814	0.625355
BRB	2019	8.94	15499.8	9.64858	2.19054	0.625007
BRN	2019	2.79	62098	11.0365	1.02604	0.686599
BTN	2019	-0.44	11864.8	9.38133
BWA	2019	19.47	16404.4	9.70531	2.96887	0.622864
CAF	2019	9.77	946.06	6.85231	2.27932	0.848398
CAN	2019	3.61	49171.5	10.8031	1.28371	0.613257
CHE	2019	0.87	70944.4	11.1697	-0.139262	0.729156
CHL	2019	-1.99	24931.1	10.1239
CHN	2019	1.02	15977.8	9.67895	0.0198026	0.621141
CIV	2019	1.49	5212.55	8.55883	0.398776	0.533855
CMR	2019	4.29	3742.86	8.2276	1.45629	0.487485
COD	2019	7.72	1097.95	7.0012	2.04381	0.788225
COG	2019	2.99	3825.7	8.2495	1.09527	0.489692
COL	2019	3.54	14572	9.58686	1.26413	0.62547
COM	2019	0.45	3058.98	8.02584	-0.798508	0.500861
CPV	2019	0.19	7171.83	8.87792	-1.66073	0.590261
CRI	2019	0.15	20970.5	9.95087	-1.89712	0.631606
CYP	2019	1.51	41521.9	10.634	0.41211	0.593056
CZE	2019	1	40981.1	10.6209	0	0.592756
DEU	2019	0.75	53929.6	10.8954	-0.287682	0.63643
DJI	2019	1.06	5260.02	8.56789	0.0582689	0.534515
DMA	2019	0.73	12329.8	9.41978	-0.314711	0.601986
DNK	2019	2.38	57161.7	10.9536	0.867101	0.660138
DOM	2019	1.3	18412.9	9.82081	0.262364	0.625925
DZA	2019	1.09	11522	9.35201	0.0861777	0.609627
ECU	2019	3.12	11370.6	9.33879	1.13783	0.606489
EGY	2019	0.91	11763.3	9.37274	-0.0943106	0.605153
ESP	2019	1.21	40802.5	10.6165	0.19062	0.592815
EST	2019	3.43	36401.1	10.5024	1.23256	0.602456
ETH	2019	1.39	2221.4	7.70589	0.329304	0.582024
FIN	2019	3	48582.6	10.791	1.09861	0.610127
FJI	2019	-1.95	13684.3	9.524
FRA	2019	0.74	46017.8	10.7368	-0.301105	0.599884
FSM	2019	0.45	3465.12	8.1505	-0.798508	0.482541
GAB	2019	4.37	14945.9	9.61219	1.47476	0.632572
GBR	2019	1.12	47368.6	10.7657	0.113329	0.605051
GEO	2019	1.94	14989.3	9.61509	0.662688	0.633309
GHA	2019	-0.26	5540.05	8.61976
GIN	2019	2.87	2566.32	7.85023	1.05431	0.546103
GMB	2019	0.97	2226.34	7.70812	-0.0304592	0.581576
GNB	2019	2.02	1939.29	7.57008	0.703098	0.615959
GNQ	2019	3.27	18600.4	9.83094	1.18479	0.626445
GRC	2019	2.01	29698	10.2988	0.698135	0.622918
GRD	2019	18.41	16867.6	9.73315	2.91289	0.622823
GTM	2019	1.07	8653.31	9.0657	0.0676587	0.593564
GUY	2019	21.76	13082.2	9.47901	3.08007	0.616789
HND	2019	1.85	5736.18	8.65455	0.615186	0.55462
HRV	2019	0.45	29336.1	10.2866	-0.798508	0.624087
HTI	2019	0.63	3073.33	8.03052	-0.462035	0.499721
HUN	2019	1.57	32553.7	10.3906	0.451076	0.612598
IDN	2019	4.84	11812.1	9.37688	1.57691	0.603753
IND	2019	0.69	6689.37	8.80827	-0.371064	0.584135
IRL	2019	4.91	86650	11.3696	1.59127	0.797304
IRN	2019	1.4	14903.5	9.60935	0.336472	0.631956
IRQ	2019	0.78	10889.8	9.29558	-0.248461	0.606276
ISL	2019	3.04	56935.8	10.9497	1.11186	0.657643
ISR	2019	2.76	40626.2	10.6122	1.01523	0.596099
ITA	2019	0.94	42746.3	10.663	-0.0618754	0.593888
JAM	2019	0.66	9777.01	9.18779	-0.415515	0.596213
JOR	2019	1.28	10071.4	9.21745	0.24686	0.599927
JPN	2019	0.49	41697.4	10.6382	-0.71335	0.591734
KAZ	2019	1.96	26351.8	10.1793	0.672944	0.630875
KEN	2019	0.94	4459.21	8.40273	-0.0618754	0.511714
KGZ	2019	0.61	5258.37	8.56758	-0.494296	0.534734
KHM	2019	3.51	4388.8	8.38681	1.25562	0.509409
KIR	2019	0.26	2102.78	7.65102	-1.34707	0.595393
KNA	2019	1.93	28592.9	10.2609	0.65752	0.626416
KOR	2019	1.14	42758.6	10.6633	0.131028	0.590762
KWT	2019	5.46	49946.7	10.8187	1.69745	0.617335
LAO	2019	3.02	7886.65	8.97293	1.10526	0.587918
LBN	2019	1.34	14493.4	9.58145	0.29267	0.625129
LBR	2019	3	1469.76	7.29286	1.09861	0.688509
LBY	2019	1.74	21842.6	9.99162	0.553885	0.633542
LCA	2019	1.09	15200.9	9.62911	0.0861777	0.625287
LKA	2019	0.63	13079.5	9.4788	-0.462035	0.615749
LSO	2019	0.83	2656.12	7.88462	-0.18633	0.536817
LTU	2019	2.3	37166.2	10.5232	0.832909	0.600077
LUX	2019	1.45	116518	11.6658	0.371564	0.910642
LVA	2019	0.73	31012.1	10.3421	-0.314711	0.619255
MAR	2019	0.66	7546.75	8.92887	-0.415515	0.588627
MDA	2019	1.56	13026.5	9.47474	0.444686	0.616055
MDG	2019	1.28	1618.53	7.38928	0.24686	0.662132
MDV	2019	0.93	19510.5	9.87871	-0.0725707	0.627822
MEX	2019	1.62	19675.4	9.88713	0.482426	0.627486
MKD	2019	1.4	16773	9.72753	0.336472	0.62403
MLI	2019	1.92	2321.7	7.75006	0.652325	0.570805
MLT	2019	0.9	45396.7	10.7232	-0.105361	0.597627
MMR	2019	3.77	4739.71	8.46373	1.32708	0.521776
MNE	2019	1.61	21533.9	9.97739	0.476234	0.63261
MNG	2019	10.8	12486.1	9.43237	2.37955	0.612375
MOZ	2019	3.16	1281.78	7.156	1.15057	0.726562
MRT	2019	1.97	5344	8.58373	0.678034	0.540219
MUS	2019	2.05	22869.8	10.0376	0.71784	0.63395
MWI	2019	0.95	1537.14	7.33768	-0.0512933	0.676299
MYS	2019	4.42	28421.5	10.2549	1.48614	0.626669
NAM	2019	6.93	9809.22	9.19108	1.93586	0.594232
NER	2019	1.75	1224.38	7.11019	0.559616	0.743905
NGA	2019	0.83	5135.5	8.54393	-0.18633	0.535817
NIC	2019	5.05	5445.73	8.60259	1.61939	0.543297
NLD	2019	1.47	56784	10.947	0.385262	0.65623
NOR	2019	-1.8	64385	11.0726
NPL	2019	1.21	3952.76	8.28217	0.19062	0.493329
NRU	2019	0.54	13525.8	9.51235	-0.616186	0.620546
NZL	2019	7.52	43110.4	10.6715	2.01757	0.590922
OMN	2019	1.6	31284	10.3509	0.470004	0.618706
PAK	2019	1.1	5317.77	8.57881	0.0953102	0.538138
PAN	2019	2.94	31440.3	10.3558	1.07841	0.615419
PER	2019	4.11	12858.3	9.46175	1.41342	0.614482
PHL	2019	0.9	8914.72	9.09546	-0.105361	0.587643
PNG	2019	5.77	4292.61	8.36465	1.75267	0.504728
POL	2019	0.66	33185.2	10.4099	-0.415515	0.611614
PRT	2019	1.78	34945.7	10.4615	0.576613	0.609409
PRY	2019	12.5	12615.5	9.44268	2.52573	0.618695
QAT	2019	1.77	90043.8	11.4081	0.57098	0.815133
ROU	2019	0.21	29875.1	10.3048	-1.56065	0.621912
RUS	2019	-1.97	27254.6	10.213
RWA	2019	0.46	2227.52	7.70864	-0.776529	0.581717
SAU	2019	4.12	46999.9	10.7579	1.41585	0.603557
SDN	2019	2.41	4173.57	8.33653	0.879627	0.500415
SEN	2019	1.51	3368.26	8.12215	0.41211	0.482071
SGP	2019	3.26	98283.3	11.4956	1.18173	0.845537
SLB	2019	68.68	2660.51	7.88627	4.22946	0.536775
SLE	2019	1.09	1705.19	7.44143	0.0861777	0.647985
SLV	2019	0.98	8776.12	9.07979	-0.0202027	0.587425
SOM	2019	2.71	1186.45	7.07872	0.996949	0.760927
SRB	2019	1.98	18306.8	9.81503	0.683097	0.625335
SSD	2019	4.92	825.561	6.71606	1.59331	0.906006
STP	2019	1.17	4005.34	8.29538	0.157004	0.494911
SUR	2019	17.8	19036.7	9.85413	2.8792	0.626366
SVK	2019	0.93	31927.6	10.3712	-0.0725707	0.6138
SVN	2019	1.58	38946.7	10.5699	0.457425	0.600195
SWE	2019	-0.56	52850.6	10.8752
SWZ	2019	1.42	8652.92	9.06565	0.350657	0.597879
SYC	2019	1.68	29366	10.2876	0.518794	0.623981
TCD	2019	6.34	1579.63	7.36494	1.84688	0.668454
TGO	2019	0.83	2121.9	7.66007	-0.18633	0.593283
THA	2019	2.47	18438.6	9.8222	0.904218	0.62638
TJK	2019	1.02	3581.41	8.18351	0.0198026	0.484297
TKM	2019	2.26	15538.4	9.65107	0.815365	0.6243
TLS	2019	1.14	3626.67	8.19607	0.131028	0.485115
TON	2019	1.42	6377.36	8.76051	0.350657	0.575514
TTO	2019	4.07	26827.3	10.1972	1.40364	0.629696
TUN	2019	0.75	11420.8	9.3432	-0.287682	0.60877
TUR	2019	0.97	28197.2	10.247	-0.0304592	0.627096
TZA	2019	2.39	2660.64	7.88632	0.871293	0.537617
UGA	2019	1.09	2182.9	7.68841	0.0861777	0.585852
UKR	2019	0.94	12805	9.45759	-0.0618754	0.616887
URY	2019	8.02	23032.7	10.0447	2.08194	0.633692
USA	2019	1.6	62458.8	11.0423	0.470004	0.688443
UZB	2019	1.41	7348.15	8.9022	0.34359	0.593659
VCT	2019	0.75	13462.6	9.50767	-0.287682	0.617734
VEN	2019	3.77	7836.39	8.96653	1.32708	0.588468
VNM	2019	1.43	10134.3	9.22368	0.357674	0.601786
VUT	2019	2.2	3116.59	8.0445	0.788457	0.496559
WSM	2019	2.51	6627.84	8.79903	0.920283	0.58074
YEM	2019	0.4	2097.44	7.64847	-0.916291	0.59598
ZAF	2019	1.45	13710	9.52588	0.371564	0.622103
ZMB	2019	4.7	3470.44	8.15204	1.54756	0.482613
ZWE	2019	7.05	2310.63	7.74528	1.95303	0.571937

## Sheet: ExtendedDataFigure4f
Country code	Year	Log of GDP/capita	Fitted line
AFG	2001	6.59466	0.795588
AFG	2010	7.57918	0.515525
AFG	2019	7.6329	0.599813
AGO	2001	8.4652	0.493137
AGO	2010	8.94816	0.56649
AGO	2019	8.81166	0.584298
ALB	2001	8.77051	0.527855
ALB	2010	9.28261	0.620577
ALB	2019	9.52173	0.622784
ARE	2001	11.499	0.788339
ARE	2010	10.9137	0.607403
ARE	2019	11.1311	0.716454
ARG	2001	9.77627	0.607527
ARG	2010	10.0657	0.657086
ARG	2019	10.0018	0.634187
ARM	2001	8.40389	0.483886
ARM	2010	9.13628	0.599349
ARM	2019	9.52177	0.62323
ATG	2001	9.75312	0.608766
ATG	2010	9.80951	0.651993
ATG	2019	9.99196	0.633883
AUS	2001	10.5577	0.620328
AUS	2010	10.7125	0.620313
AUS	2019	10.8059	0.614015
AUT	2001	10.7553	0.620855
AUT	2010	10.856	0.608718
AUT	2019	10.9301	0.650993
AZE	2001	8.38033	0.480068
AZE	2010	9.55267	0.62595
AZE	2019	9.5779	0.623799
BDI	2001	6.71663	0.761952
BDI	2010	6.74072	0.849317
BDI	2019	6.622	0.972128
BEL	2001	10.677	0.617085
BEL	2010	10.7784	0.614923
BEL	2019	10.8578	0.6268
BEN	2001	7.83702	0.441705
BEN	2010	7.90275	0.447606
BEN	2019	8.09783	0.485015
BFA	2001	7.20307	0.593013
BFA	2010	7.44796	0.555292
BFA	2019	7.68502	0.586758
BGD	2001	7.76887	0.452636
BGD	2010	8.13568	0.445063
BGD	2019	8.62156	0.548749
BGR	2001	9.31691
BGR	2010	9.80701
BGR	2019	10.0547
BHR	2001	10.7841	0.623252
BHR	2010	10.7055	0.62067
BHR	2019	10.7213	0.597899
BHS	2001	10.6195	0.619315
BHS	2010	10.5045	0.638354
BHS	2019	10.5057	0.602186
BIH	2001	8.95929	0.563001
BIH	2010	9.30002	0.624195
BIH	2019	9.6089	0.631756
BLR	2001	9.04512	0.569769
BLR	2010	9.7585	0.649058
BLR	2019	9.86678	0.626518
BLZ	2001	8.79578	0.531441
BLZ	2010	8.88678	0.561819
BLZ	2019	8.87524	0.59083
BOL	2001	8.59467	0.502754
BOL	2010	8.79676	0.549545
BOL	2019	9.07389	0.592747
BRA	2001	9.35898	0.574711
BRA	2010	9.60732	0.627566
BRA	2019	9.59806	0.625355
BRB	2001	9.59663	0.597502
BRB	2010	9.65491	0.635534
BRB	2019	9.64858	0.625007
BRN	2001	11.1489	0.689105
BRN	2010	11.1236	0.600782
BRN	2019	11.0365	0.686599
BTN	2001	8.36835
BTN	2010	9.01074
BTN	2019	9.38133
BWA	2001	9.25504	0.563975
BWA	2010	9.48237	0.643547
BWA	2019	9.70531	0.622864
CAF	2001	6.96859	0.671578
CAF	2010	7.0912	0.693681
CAF	2019	6.85231	0.848398
CAN	2001	10.527	0.622177
CAN	2010	10.7113	0.620244
CAN	2019	10.8031	0.613257
CHE	2001	11.0012	0.658291
CHE	2010	11.0947	0.600325
CHE	2019	11.1697	0.729156
CHL	2001	9.66355
CHL	2010	9.95951
CHL	2019	10.1239
CHN	2001	8.21942	0.454902
CHN	2010	9.09207	0.589021
CHN	2019	9.67895	0.621141
CIV	2001	8.28226	0.463686
CIV	2010	8.23701	0.451776
CIV	2019	8.55883	0.533855
CMR	2001	7.97382	0.443432
CMR	2010	8.07823	0.440974
CMR	2019	8.2276	0.487485
COD	2001	6.57323	0.801148
COD	2010	6.76352	0.836587
COD	2019	7.0012	0.788225
COG	2001	8.39812	0.482967
COG	2010	8.55047	0.506303
COG	2019	8.2495	0.489692
COL	2001	9.11068	0.579196
COL	2010	9.37444	0.639665
COL	2019	9.58686	0.62547
COM	2001	7.94771	0.43885
COM	2010	7.96478	0.447989
COM	2019	8.02584	0.500861
CPV	2001	8.31494	0.469616
CPV	2010	8.73236	0.539954
CPV	2019	8.87792	0.590261
CRI	2001	9.45974	0.583457
CRI	2010	9.73094	0.646954
CRI	2019	9.95087	0.631606
CYP	2001	10.4305	0.622353
CYP	2010	10.5531	0.634468
CYP	2019	10.634	0.593056
CZE	2001	10.1594	0.617214
CZE	2010	10.4188	0.644101
CZE	2019	10.6209	0.592756
DEU	2001	10.6823	0.617182
DEU	2010	10.7579	0.616178
DEU	2019	10.8954	0.63643
DJI	2001	7.99142	0.441662
DJI	2010	8.18538	0.447141
DJI	2019	8.56789	0.534515
DMA	2001	9.16661	0.560763
DMA	2010	9.38981	0.646034
DMA	2019	9.41978	0.601986
DNK	2001	10.8023	0.626364
DNK	2010	10.8362	0.610309
DNK	2019	10.9536	0.660138
DOM	2001	9.14953	0.569627
DOM	2010	9.45583	0.641621
DOM	2019	9.82081	0.625925
DZA	2001	9.08874	0.577177
DZA	2010	9.30298	0.633119
DZA	2019	9.35201	0.609627
ECU	2001	9.03012	0.566665
ECU	2010	9.24387	0.614312
ECU	2019	9.33879	0.606489
EGY	2001	8.9705	0.563296
EGY	2010	9.24378	0.61449
EGY	2019	9.37274	0.605153
ERI	2001	7.51026	0.504308
ERI	2010	7.27033	0.617286
ESP	2001	10.4878	0.622512
ESP	2010	10.5273	0.636575
ESP	2019	10.6165	0.592815
EST	2001	9.84967	0.608734
EST	2010	10.1665	0.653879
EST	2019	10.5024	0.602456
ETH	2001	6.64093	0.785431
ETH	2010	7.13809	0.673022
ETH	2019	7.70589	0.582024
FIN	2001	10.6175
FIN	2010	10.7337
FIN	2019	10.791	0.610127
FJI	2001	9.18322
FJI	2010	9.26368
FJI	2019	9.524
FRA	2001	10.6023	0.619866
FRA	2010	10.6489	0.625896
FRA	2019	10.7368	0.599884
FSM	2001	8.16502	0.449791
FSM	2010	8.205	0.44952
FSM	2019	8.1505	0.482541
GAB	2001	9.71246	0.607373
GAB	2010	9.57606	0.626007
GAB	2019	9.61219	0.632572
GBR	2001	10.5858	0.62032
GBR	2010	10.6489	0.625906
GBR	2019	10.7657	0.605051
GEO	2001	8.56336	0.499161
GEO	2010	9.18366	0.603475
GEO	2019	9.61509	0.633309
GHA	2001	7.95473	0.441699
GHA	2010	8.25021	0.454322
GHA	2019	8.61976
GIN	2001	7.45605	0.516624
GIN	2010	7.53412	0.5278
GIN	2019	7.85023	0.546103
GMB	2001	7.75249	0.454671
GMB	2010	7.76077	0.471723
GMB	2019	7.70812	0.581576
GNB	2001	7.45209	0.517452
GNB	2010	7.46579	0.548373
GNB	2019	7.57008	0.615959
GNQ	2001	9.7713	0.607767
GNQ	2010	10.4554	0.641846
GNQ	2019	9.83094	0.626445
GRC	2001	10.3149	0.620797
GRC	2010	10.4251	0.643725
GRC	2019	10.2988	0.622918
GRD	2001	9.33554	0.573708
GRD	2010	9.50396	0.635923
GRD	2019	9.73315	0.622823
GTM	2001	8.77857	0.529057
GTM	2010	8.90055	0.559433
GTM	2019	9.0657	0.593564
GUY	2001	8.9834	0.565016
GUY	2010	9.189	0.60486
GUY	2019	9.47901	0.616789
HND	2001	8.32112	0.470569
HND	2010	8.49023	0.495015
HND	2019	8.65455	0.55462
HRV	2001	9.8864	0.608916
HRV	2010	10.1064	0.656115
HRV	2019	10.2866	0.624087
HTI	2001	7.96701	0.441654
HTI	2010	7.97278	0.44763
HTI	2019	8.03052	0.499721
HUN	2001	9.91603	0.608904
HUN	2010	10.1059	0.656146
HUN	2019	10.3906	0.612598
IDN	2001	8.66844	0.512871
IDN	2010	9.02241	0.577952
IDN	2019	9.37688	0.603753
IND	2001	7.88482	0.444498
IND	2010	8.35113	0.469998
IND	2019	8.80827	0.584135
IRL	2001	10.8147	0.628571
IRL	2010	10.8774	0.609219
IRL	2019	11.3696	0.797304
IRN	2001	9.31795	0.569208
IRN	2010	9.64402	0.636366
IRN	2019	9.60935	0.631956
IRQ	2001	9.1149	0.572279
IRQ	2010	9.05918	0.584181
IRQ	2019	9.29558	0.606276
ISL	2001	10.6602	0.616696
ISL	2010	10.7676	0.615384
ISL	2019	10.9497	0.657643
ISR	2001	10.2847	0.62102
ISR	2010	10.4301	0.643442
ISR	2019	10.6122	0.596099
ITA	2001	10.689	0.617284
ITA	2010	10.6611	0.624774
ITA	2019	10.663	0.593888
JAM	2001	9.1484
JAM	2010	9.15226
JAM	2019	9.18779	0.596213
JOR	2001	9.10888	0.580035
JOR	2010	9.33393	0.635253
JOR	2019	9.21745	0.599927
JPN	2001	10.5017	0.621939
JPN	2010	10.5472
JPN	2019	10.6382	0.591734
KAZ	2001	9.36588	0.570672
KAZ	2010	9.94036	0.656845
KAZ	2019	10.1793	0.630875
KEN	2001	8.07707	0.444279
KEN	2010	8.21344	0.449487
KEN	2019	8.40273	0.511714
KGZ	2001	8.07469	0.444162
KGZ	2010	8.32871	0.466075
KGZ	2019	8.56758	0.534734
KHM	2001	7.35888	0.542819
KHM	2010	7.90717	0.451543
KHM	2019	8.38681	0.509409
KIR	2001	7.65152	0.473626
KIR	2010	7.55419	0.522246
KIR	2019	7.65102	0.595393
KNA	2001	9.94816	0.609073
KNA	2010	10.0684	0.657034
KNA	2019	10.2609	0.626416
KOR	2001	10.0814	0.614313
KOR	2010	10.4457	0.642453
KOR	2019	10.6633	0.590762
KWT	2001	10.8889	0.637634
KWT	2010	10.9821	0.603849
KWT	2019	10.8187	0.617335
LAO	2001	7.99894	0.444103
LAO	2010	8.48677	0.494462
LAO	2019	8.97293	0.587918
LBN	2001	9.56614	0.592924
LBN	2010	9.87212	0.657289
LBN	2019	9.58145	0.625129
LBR	2001	7.46178	0.515217
LBR	2010	7.28999	0.6104
LBR	2019	7.29286	0.688509
LBY	2001	10.1362	0.616632
LBY	2010	10.4008	0.644898
LBY	2019	9.99162	0.633542
LCA	2001	9.42805	0.579076
LCA	2010	9.55659	0.62693
LCA	2019	9.62911	0.625287
LKA	2001	8.66845	0.513292
LKA	2010	9.11898	0.594902
LKA	2019	9.4788	0.615749
LSO	2001	7.46329	0.514899
LSO	2010	7.76077	0.469682
LSO	2019	7.88462	0.536817
LTU	2001	9.60726	0.601166
LTU	2010	10.0834	0.656687
LTU	2019	10.5232	0.600077
LUX	2001	11.5243	0.81204
LUX	2010	11.647	0.589881
LUX	2019	11.6658	0.910642
LVA	2001	9.54638
LVA	2010	9.96064
LVA	2019	10.3421	0.619255
MAR	2001	8.44116	0.489579
MAR	2010	8.7453	0.540586
MAR	2019	8.92887	0.588627
MDA	2001	8.59341	0.502445
MDA	2010	9.05371	0.582009
MDA	2019	9.47474	0.616055
MDG	2001	7.41393	0.52754
MDG	2010	7.3482	0.588281
MDG	2019	7.38928	0.662132
MDV	2001	9.4352	0.582097
MDV	2010	9.69924	0.641462
MDV	2019	9.87871	0.627822
MEX	2001	9.76642	0.608534
MEX	2010	9.78639	0.65079
MEX	2019	9.88713	0.627486
MKD	2001	9.19721	0.555062
MKD	2010	9.51155	0.624294
MKD	2019	9.72753	0.62403
MLI	2001	7.5087	0.503829
MLI	2010	7.64155	0.499651
MLI	2019	7.75006	0.570805
MLT	2001	10.2031	0.618721
MLT	2010	10.4013	0.645088
MLT	2019	10.7232	0.597627
MMR	2001	6.96192	0.67428
MMR	2010	7.92393	0.451388
MMR	2019	8.46373	0.521776
MNE	2001	9.4339
MNE	2010	9.72701
MNE	2019	9.97739	0.63261
MNG	2001	8.43693	0.489063
MNG	2010	8.91875	0.561221
MNG	2019	9.43237	0.612375
MOZ	2001	6.53255	0.812124
MOZ	2010	6.9346	0.760592
MOZ	2019	7.156	0.726562
MRT	2001	8.32512	0.470979
MRT	2010	8.44927	0.487531
MRT	2019	8.58373	0.540219
MUS	2001	9.40853	0.578581
MUS	2010	9.729	0.644978
MUS	2019	10.0376	0.63395
MWI	2001	6.95137	0.681548
MWI	2010	7.2259	0.635299
MWI	2019	7.33768	0.676299
MYS	2001	9.65835	0.604426
MYS	2010	9.92995	0.657018
MYS	2019	10.2549	0.626669
NAM	2001	8.82103	0.535798
NAM	2010	9.10844	0.591718
NAM	2019	9.19108	0.594232
NER	2001	6.87184	0.709957
NER	2010	6.94328	0.75482
NER	2019	7.11019	0.743905
NGA	2001	8.03106	0.444966
NGA	2010	8.50357	0.497061
NGA	2019	8.54393	0.535817
NIC	2001	8.30051	0.465635
NIC	2010	8.43638	0.485711
NIC	2019	8.60259	0.543297
NLD	2001	10.7823	0.622719
NLD	2010	10.8596	0.609373
NLD	2019	10.947	0.65623
NOR	2001	10.9685
NOR	2010	11.0244
NOR	2019	11.0726
NPL	2001	7.66684	0.471999
NPL	2010	7.90006	0.445815
NPL	2019	8.28217	0.493329
NRU	2010	8.80805	0.550827
NRU	2019	9.51235	0.620546
NZL	2001	10.4255	0.622301
NZL	2010	10.5343	0.63601
NZL	2019	10.6715	0.590922
OMN	2001	10.5943	0.620185
OMN	2010	10.5631	0.633619
OMN	2019	10.3509	0.618706
PAK	2001	8.2131	0.45382
PAK	2010	8.38889	0.47683
PAK	2019	8.57881	0.538138
PAN	2001	9.56879	0.593959
PAN	2010	9.96849	0.657704
PAN	2019	10.3558	0.615419
PER	2001	8.76098	0.526506
PER	2010	9.21696	0.609863
PER	2019	9.46175	0.614482
PHL	2001	8.41021	0.484982
PHL	2010	8.68582	0.53283
PHL	2019	9.09546	0.587643
PNG	2001	7.93973	0.439444
PNG	2010	8.13336	0.444036
PNG	2019	8.36465	0.504728
POL	2001	9.7091
POL	2010	10.0856
POL	2019	10.4099	0.611614
PRT	2001	10.3338	0.621109
PRT	2010	10.3672	0.646702
PRT	2019	10.4615	0.609409
PRY	2001	9.02342	0.567738
PRY	2010	9.25107	0.616116
PRY	2019	9.44268	0.618695
QAT	2001	11.3696	0.748311
QAT	2010	11.4711	0.594371
QAT	2019	11.4081	0.815133
ROU	2001	9.46657	0.581037
ROU	2010	9.91853	0.656958
ROU	2019	10.3048	0.621912
RUS	2001	9.6407
RUS	2010	10.0842
RUS	2019	10.213
RWA	2001	6.81038	0.731335
RWA	2010	7.31799	0.599136
RWA	2019	7.70864	0.581717
SAU	2001	10.6064	0.619846
SAU	2010	10.6928	0.621854
SAU	2019	10.7579	0.603557
SDN	2001	8.30709	0.467453
SDN	2010	8.45122	0.487615
SDN	2019	8.33653	0.500415
SEN	2001	7.87955	0.439391
SEN	2010	7.93634	0.451588
SEN	2019	8.12215	0.482071
SGP	2001	10.8937	0.641111
SGP	2010	11.2659	0.5981
SGP	2019	11.4956	0.845537
SLB	2001	7.61015	0.482294
SLB	2010	7.79957	0.465667
SLB	2019	7.88627	0.536775
SLE	2001	6.86203	0.713893
SLE	2010	7.24863	0.625147
SLE	2019	7.44143	0.647985
SLV	2001	8.7935	0.531357
SLV	2010	8.89957	0.560594
SLV	2019	9.07979	0.587425
SOM	2019	7.07872	0.760927
SRB	2001	9.16212
SRB	2010	9.58266
SRB	2019	9.81503	0.625335
SSD	2019	6.71606	0.906006
STP	2001	7.85909	0.439203
STP	2010	8.11894	0.441008
STP	2019	8.29538	0.494911
SUR	2001	9.5072	0.586266
SUR	2010	9.84376	0.654949
SUR	2019	9.85413	0.626366
SVK	2001	9.69313
SVK	2010	10.1476
SVK	2019	10.3712	0.6138
SVN	2001	10.2065
SVN	2010	10.4148
SVN	2019	10.5699	0.600195
SWE	2001	10.6239	0.615879
SWE	2010	10.7746	0.615229
SWE	2019	10.8752
SWZ	2001	8.62918	0.508033
SWZ	2010	8.91721	0.562046
SWZ	2019	9.06565	0.597879
SYC	2001	9.84508	0.608801
SYC	2010	9.96752	0.657384
SYC	2019	10.2876	0.623981
TCD	2001	6.87186	0.708857
TCD	2010	7.45743	0.551009
TCD	2019	7.36494	0.668454
TGO	2001	7.41917	0.526141
TGO	2010	7.3936	0.573118
TGO	2019	7.66007	0.593283
THA	2001	9.21571	0.551525
THA	2010	9.57492	0.628035
THA	2019	9.8222	0.62638
TJK	2001	7.26411	0.57341
TJK	2010	7.77888	0.469863
TJK	2019	8.18351	0.484297
TKM	2001	8.47056	0.491467
TKM	2010	9.06148	0.584706
TKM	2019	9.65107	0.6243
TLS	2001	7.88533	0.444778
TLS	2010	7.98325	0.449725
TLS	2019	8.19607	0.485115
TON	2001	8.55544	0.501163
TON	2010	8.54991	0.506235
TON	2019	8.76051	0.575514
TTO	2001	9.80943	0.608861
TTO	2010	10.3056	0.649447
TTO	2019	10.1972	0.629696
TUN	2001	8.99291	0.566815
TUN	2010	9.28117	0.618863
TUN	2019	9.3432	0.60877
TUR	2001	9.57014	0.595011
TUR	2010	9.90487	0.656861
TUR	2019	10.247	0.627096
TZA	2001	7.28384	0.566824
TZA	2010	7.60438	0.508944
TZA	2019	7.88632	0.537617
UGA	2001	7.15942	0.607614
UGA	2010	7.53557	0.5274
UGA	2019	7.68841	0.585852
UKR	2001	9.01708	0.571741
UKR	2010	9.41095	0.64367
UKR	2019	9.45759	0.616887
URY	2001	9.53979	0.58873
URY	2010	9.86754	0.656166
URY	2019	10.0447	0.633692
USA	2001	10.8228	0.629539
USA	2010	10.9061	0.607308
USA	2019	11.0423	0.688443
UZB	2001	8.02364	0.443735
UZB	2010	8.50794	0.498085
UZB	2019	8.9022	0.593659
VCT	2001	9.14588	0.578933
VCT	2010	9.36895	0.637717
VCT	2019	9.50767	0.617734
VEN	2001	9.7016	0.606731
VEN	2010	9.83643	0.653881
VEN	2019	8.96653	0.588468
VNM	2001	8.252	0.458941
VNM	2010	8.74594	0.54079
VNM	2019	9.22368	0.601786
VUT	2001	7.97143	0.441658
VUT	2010	8.03547	0.443415
VUT	2019	8.0445	0.496559
WSM	2001	8.47804	0.491408
WSM	2010	8.70075	0.534967
WSM	2019	8.79903	0.58074
YEM	2001	8.26763	0.461283
YEM	2010	8.39868	0.478854
YEM	2019	7.64847	0.59598
ZAF	2001	9.32203	0.572253
ZAF	2010	9.5192	0.620085
ZAF	2019	9.52588	0.622103
ZMB	2001	7.62195	0.4798
ZMB	2010	8.04736	0.444108
ZMB	2019	8.15204	0.482613
ZWE	2001	7.93771	0.438205
ZWE	2010	7.50303	0.536903
ZWE	2019	7.74528	0.571937
