# Supplementary material for: Ending extreme poverty has a negligible impact on global greenhouse gas emissions
Source: Nature. 2023 Nov 29;623(7989):982–6. doi: 10.1038/s41586-023-06679-0 (PMC10686831; doi:10.1038/s41586-023-06679-0)
Supplement: Supplementary file 10 — Source Data Extended Data Fig. 5 [file 41586_2023_6679_MOESM10_ESM.xlsx]

## Sheet: ExtendedDataFigure5a
Country code	Year	Growth-forecast-scen.	No-poverty-reduction scen.	Povety-alleviation scen.	Historical series
IND	2001				2656.66
IND	2002				2711.51
IND	2003				2876.74
IND	2004				3054.92
IND	2005				3245.3
IND	2006				3453.11
IND	2007				3661.96
IND	2008				3720.09
IND	2009				3956.36
IND	2010				4234.98
IND	2011				4399.89
IND	2012				4583.17
IND	2013				4818.52
IND	2014				5116.63
IND	2015				5464.39
IND	2016				5851.4
IND	2017				6182.92
IND	2018				6514
IND	2019				6689.37
IND	2020				6186.61
IND	2021				6675.35
IND	2022	7065.14	7065.14	7065.14
IND	2023	7424.46	7065.14	7424.46
IND	2024	7859.22	7065.14	7859.22
IND	2025	8318.77	7065.14	8318.77
IND	2026	8787.24	7065.14	8787.24
IND	2027	9253.29	7065.14	9114.55
IND	2028	9744.06	7065.14	9114.55
IND	2029	10260.9	7065.14	9114.55
IND	2030	10805.1	7065.14	9114.55
IND	2031	11378.1	7065.14	9114.55
IND	2032	11981.6	7065.14	9114.55
IND	2033	12617.1	7065.14	9114.55
IND	2034	13286.2	7065.14	9114.55
IND	2035	13990.9	7065.14	9114.55
IND	2036	14732.9	7065.14	9114.55
IND	2037	15514.3	7065.14	9114.55
IND	2038	16337.2	7065.14	9114.55
IND	2039	17203.7	7065.14	9114.55
IND	2040	18116.1	7065.14	9114.55
IND	2041	19076.9	7065.14	9114.55
IND	2042	20088.7	7065.14	9114.55
IND	2043	21154.2	7065.14	9114.55
IND	2044	22276.1	7065.14	9114.55
IND	2045	23457.6	7065.14	9114.55
IND	2046	24701.7	7065.14	9114.55
IND	2047	26011.8	7065.14	9114.55
IND	2048	27391.4	7065.14	9114.55
IND	2049	28844.2	7065.14	9114.55
IND	2050	30374	7065.14	9114.55

## Sheet: ExtendedDataFigure5b
Country code	Year	Growth-forecast-scen.	No-poverty-reduction scen.	Povety-alleviation scen.	Historical series
IND	2001				0.97825
IND	2002				1.00585
IND	2003				1.03372
IND	2004				1.10703
IND	2005				1.14761
IND	2006				1.22376
IND	2007				1.34886
IND	2008				1.4408
IND	2009				1.57087
IND	2010				1.66628
IND	2011				1.76291
IND	2012				1.91133
IND	2013				1.95969
IND	2014				2.13774
IND	2015				2.14865
IND	2016				2.17221
IND	2017				2.30252
IND	2018				2.42123
IND	2019				2.41856
IND	2022	2.5937	2.5937	2.5937
IND	2023	2.68872	2.60631	2.68872
IND	2024	2.79935	2.61836	2.79935
IND	2025	2.91365	2.6298	2.91365
IND	2026	3.02798	2.64063	3.02798
IND	2027	3.13986	2.65083	3.11024
IND	2028	3.25503	2.66037	3.12144
IND	2029	3.37353	2.66924	3.13185
IND	2030	3.49539	2.67741	3.14143
IND	2031	3.62065	2.68487	3.15018
IND	2032	3.74936	2.69159	3.15807
IND	2033	3.88149	2.69753	3.16504
IND	2034	4.017	2.70263	3.17102
IND	2035	4.15588	2.70685	3.17597
IND	2036	4.29813	2.71018	3.17987
IND	2037	4.4438	2.71262	3.18274
IND	2038	4.59294	2.71419	3.18459
IND	2039	4.74559	2.71492	3.18544
IND	2040	4.90184	2.71482	3.18533
IND	2041	5.0617	2.71391	3.18426
IND	2042	5.22525	2.7122	3.18225
IND	2043	5.39258	2.70974	3.17937
IND	2044	5.56383	2.70659	3.17566
IND	2045	5.73913	2.70278	3.17119
IND	2046	5.91857	2.69834	3.16599
IND	2047	6.1022	2.69329	3.16007
IND	2048	6.29014	2.68766	3.15345
IND	2049	6.48247	2.68145	3.14617
IND	2050	6.67926	2.6747	3.13825

## Sheet: ExtendedDataFigure5c
Country code	Year	Growth-forecast-scen.	No-poverty-reduction scen.	Povety-alleviation scen.	Historical series
NGA	2001				3075
NGA	2002				3458.07
NGA	2003				3619.14
NGA	2004				3854.01
NGA	2005				3997.44
NGA	2006				4130.4
NGA	2007				4288.27
NGA	2008				4458.62
NGA	2009				4690.38
NGA	2010				4932.33
NGA	2011				5056.89
NGA	2012				5131.37
NGA	2013				5329.12
NGA	2014				5516.39
NGA	2015				5514.77
NGA	2016				5284.89
NGA	2017				5190.36
NGA	2018				5155.08
NGA	2019				5135.5
NGA	2020				4916.72
NGA	2021				4969.22
NGA	2022	5000.27	5000.27	5000.27
NGA	2023	5024.07	5000.27	5151.56
NGA	2024	5046.18	5000.27	5307.43
NGA	2025	5066.69	5000.27	5468.02
NGA	2026	5089.58	5000.27	5633.46
NGA	2027	5112.71	5000.27	5803.91
NGA	2028	5135.94	5000.27	5979.52
NGA	2029	5159.28	5000.27	6160.44
NGA	2030	5182.73	5000.27	6346.84
NGA	2031	5206.28	5000.27	6538.87
NGA	2032	5229.94	5000.27	6736.72
NGA	2033	5253.71	5000.27	6940.55
NGA	2034	5277.59	5000.27	7150.55
NGA	2035	5301.57	5000.27	7366.9
NGA	2036	5325.67	5000.27	7589.8
NGA	2037	5349.87	5000.27	7819.44
NGA	2038	5374.18	5000.27	8056.03
NGA	2039	5398.6	5000.27	8299.78
NGA	2040	5423.14	5000.27	8550.91
NGA	2041	5447.78	5000.27	8809.63
NGA	2042	5472.54	5000.27	9076.18
NGA	2043	5497.41	5000.27	9350.8
NGA	2044	5522.4	5000.27	9633.72
NGA	2045	5547.49	5000.27	9925.21
NGA	2046	5572.7	5000.27	10225.5
NGA	2047	5598.03	5000.27	10534.9
NGA	2048	5623.47	5000.27	10853.7
NGA	2049	5649.03	5000.27	11182.1
NGA	2050	5674.7	5000.27	11520.4

## Sheet: ExtendedDataFigure5d
Country code	Year	Growth-forecast-scen.	No-poverty-reduction scen.	Povety-alleviation scen.	Historical series
NGA	2001				0.17806
NGA	2002				0.162031
NGA	2003				0.179385
NGA	2004				0.178623
NGA	2005				0.177747
NGA	2006				0.165344
NGA	2007				0.15512
NGA	2008				0.157783
NGA	2009				0.146609
NGA	2010				0.166428
NGA	2011				0.170945
NGA	2012				0.167229
NGA	2013				0.176919
NGA	2014				0.183461
NGA	2015				0.175703
NGA	2016				0.174803
NGA	2017				0.175603
NGA	2018				0.178246
NGA	2019				0.186896
NGA	2022	0.185304	0.185304	0.185304
NGA	2023	0.187774	0.187381	0.189863
NGA	2024	0.190213	0.189447	0.194499
NGA	2025	0.192623	0.191504	0.199216
NGA	2026	0.195071	0.193552	0.204013
NGA	2027	0.197518	0.195588	0.208891
NGA	2028	0.199962	0.197612	0.213848
NGA	2029	0.202399	0.199621	0.218884
NGA	2030	0.204829	0.201613	0.223997
NGA	2031	0.207249	0.203588	0.229187
NGA	2032	0.209659	0.205543	0.234453
NGA	2033	0.212053	0.207475	0.239792
NGA	2034	0.214432	0.209382	0.245202
NGA	2035	0.21679	0.211262	0.25068
NGA	2036	0.219126	0.213111	0.256225
NGA	2037	0.221437	0.214928	0.261832
NGA	2038	0.223719	0.216709	0.267499
NGA	2039	0.225969	0.218451	0.273222
NGA	2040	0.228185	0.220151	0.278996
NGA	2041	0.230362	0.221807	0.284819
NGA	2042	0.232499	0.223418	0.290686
NGA	2043	0.234592	0.224977	0.296594
NGA	2044	0.236635	0.226483	0.302534
NGA	2045	0.238626	0.227932	0.308502
NGA	2046	0.24056	0.22932	0.314494
NGA	2047	0.242439	0.230649	0.320506
NGA	2048	0.244263	0.231919	0.32654
NGA	2049	0.246033	0.233133	0.332598
NGA	2050	0.247752	0.234292	0.338679
