# Supplementary material for: Ending extreme poverty has a negligible impact on global greenhouse gas emissions
Source: Nature. 2023 Nov 29;623(7989):982–6. doi: 10.1038/s41586-023-06679-0 (PMC10686831; doi:10.1038/s41586-023-06679-0)
Supplement: Supplementary file 11 — Source Data Extended Data Fig. 6 [file 41586_2023_6679_MOESM11_ESM.xlsx]

## Sheet: ExtendedDataFigure6
Poverty line in USD/day (2017 PPP)	Share of emissions needed to alleviate poverty offset (%)	Annual additional reduction in carbon intensity of poor countries (%)	Annual additional reduction in carbon intensity of non-poor countries (%)
2.15	20	0.01	0.0522465
2.15	20	0.02	0.0489278
2.15	20	0.03	0.045609
2.15	20	0.04	0.0422902
2.15	20	0.05	0.0389715
2.15	20	0.06	0.0356527
2.15	20	0.07	0.032334
2.15	20	0.08	0.0290152
2.15	20	0.09	0.0256965
2.15	20	0.1	0.0223777
2.15	20	0.11	0.019123
2.15	20	0.12	0.0158683
2.15	20	0.13	0.0126135
2.15	20	0.14	0.00935881
2.15	20	0.15	0.00610407
2.15	20	0.16	0.00284934
2.15	40	0.01	0.107995
2.15	40	0.02	0.104656
2.15	40	0.03	0.101317
2.15	40	0.04	0.0979776
2.15	40	0.05	0.0946385
2.15	40	0.06	0.0912994
2.15	40	0.07	0.0879603
2.15	40	0.08	0.0846212
2.15	40	0.09	0.0812821
2.15	40	0.1	0.077943
2.15	40	0.11	0.0746882
2.15	40	0.12	0.0714334
2.15	40	0.13	0.0681786
2.15	40	0.14	0.0649238
2.15	40	0.15	0.0616691
2.15	40	0.16	0.0584143
2.15	40	0.17	0.0551595
2.15	40	0.18	0.0519047
2.15	40	0.19	0.0486499
2.15	40	0.2	0.0453951
2.15	40	0.21	0.0422031
2.15	40	0.22	0.0390112
2.15	40	0.23	0.0358192
2.15	40	0.24	0.0326272
2.15	40	0.25	0.0294352
2.15	40	0.26	0.0262432
2.15	40	0.27	0.0230513
2.15	40	0.28	0.0198593
2.15	40	0.29	0.0166673
2.15	40	0.3	0.0134753
2.15	40	0.31	0.0103447
2.15	40	0.32	0.00721405
2.15	40	0.33	0.00408342
2.15	40	0.34	0.000952791
2.15	60	0.01	0.164536
2.15	60	0.02	0.161157
2.15	60	0.03	0.157777
2.15	60	0.04	0.154398
2.15	60	0.05	0.151018
2.15	60	0.06	0.147639
2.15	60	0.07	0.144259
2.15	60	0.08	0.14088
2.15	60	0.09	0.1375
2.15	60	0.1	0.134121
2.15	60	0.11	0.130807
2.15	60	0.12	0.127492
2.15	60	0.13	0.124178
2.15	60	0.14	0.120864
2.15	60	0.15	0.117549
2.15	60	0.16	0.114235
2.15	60	0.17	0.11092
2.15	60	0.18	0.107606
2.15	60	0.19	0.104292
2.15	60	0.2	0.100977
2.15	60	0.21	0.0977837
2.15	60	0.22	0.0945899
2.15	60	0.23	0.0913962
2.15	60	0.24	0.0882024
2.15	60	0.25	0.0850087
2.15	60	0.26	0.081815
2.15	60	0.27	0.0786212
2.15	60	0.28	0.0754275
2.15	60	0.29	0.0722338
2.15	60	0.3	0.06904
2.15	60	0.31	0.0659095
2.15	60	0.32	0.0627789
2.15	60	0.33	0.0596483
2.15	60	0.34	0.0565177
2.15	60	0.35	0.0533871
2.15	60	0.36	0.0502566
2.15	60	0.37	0.047126
2.15	60	0.38	0.0439954
2.15	60	0.39	0.0408648
2.15	60	0.4	0.0377342
2.15	60	0.41	0.034664
2.15	60	0.42	0.0315937
2.15	60	0.43	0.0285234
2.15	60	0.44	0.0254532
2.15	60	0.45	0.0223829
2.15	60	0.46	0.0193126
2.15	60	0.47	0.0162424
2.15	60	0.48	0.0131721
2.15	60	0.49	0.0101018
2.15	60	0.5	0.00703157
2.15	60	0.51	0.00402026
2.15	60	0.52	0.00100895
2.15	80	0.01	0.22152
2.15	80	0.02	0.218096
2.15	80	0.03	0.214672
2.15	80	0.04	0.211248
2.15	80	0.05	0.207823
2.15	80	0.06	0.204399
2.15	80	0.07	0.200975
2.15	80	0.08	0.197551
2.15	80	0.09	0.194127
2.15	80	0.1	0.190702
2.15	80	0.11	0.187388
2.15	80	0.12	0.184074
2.15	80	0.13	0.18076
2.15	80	0.14	0.177445
2.15	80	0.15	0.174131
2.15	80	0.16	0.170817
2.15	80	0.17	0.167502
2.15	80	0.18	0.164188
2.15	80	0.19	0.160874
2.15	80	0.2	0.157559
2.15	80	0.21	0.154309
2.15	80	0.22	0.151058
2.15	80	0.23	0.147808
2.15	80	0.24	0.144558
2.15	80	0.25	0.141307
2.15	80	0.26	0.138057
2.15	80	0.27	0.134806
2.15	80	0.28	0.131556
2.15	80	0.29	0.128305
2.15	80	0.3	0.125055
2.15	80	0.31	0.121879
2.15	80	0.32	0.118704
2.15	80	0.33	0.115528
2.15	80	0.34	0.112353
2.15	80	0.35	0.109177
2.15	80	0.36	0.106002
2.15	80	0.37	0.102826
2.15	80	0.38	0.0996506
2.15	80	0.39	0.096475
2.15	80	0.4	0.0932995
2.15	80	0.41	0.0902292
2.15	80	0.42	0.0871589
2.15	80	0.43	0.0840885
2.15	80	0.44	0.0810182
2.15	80	0.45	0.0779479
2.15	80	0.46	0.0748776
2.15	80	0.47	0.0718073
2.15	80	0.48	0.0687369
2.15	80	0.49	0.0656666
2.15	80	0.5	0.0625963
2.15	80	0.51	0.059585
2.15	80	0.52	0.0565737
2.15	80	0.53	0.0535624
2.15	80	0.54	0.050551
2.15	80	0.55	0.0475397
2.15	80	0.56	0.0445284
2.15	80	0.57	0.0415171
2.15	80	0.58	0.0385058
2.15	80	0.59	0.0354945
2.15	80	0.6	0.0324832
2.15	80	0.61	0.0295296
2.15	80	0.62	0.026576
2.15	80	0.63	0.0236224
2.15	80	0.64	0.0206689
2.15	80	0.65	0.0177153
2.15	80	0.66	0.0147617
2.15	80	0.67	0.0118082
2.15	80	0.68	0.00885459
2.15	80	0.69	0.00590102
2.15	80	0.7	0.00294745
2.15	80	0.71	5.05237e-05
2.15	100	0.01	0.279118
2.15	100	0.02	0.275677
2.15	100	0.03	0.272236
2.15	100	0.04	0.268795
2.15	100	0.05	0.265353
2.15	100	0.06	0.261912
2.15	100	0.07	0.258471
2.15	100	0.08	0.25503
2.15	100	0.09	0.251589
2.15	100	0.1	0.248148
2.15	100	0.11	0.244773
2.15	100	0.12	0.241398
2.15	100	0.13	0.238023
2.15	100	0.14	0.234648
2.15	100	0.15	0.231273
2.15	100	0.16	0.227899
2.15	100	0.17	0.224524
2.15	100	0.18	0.221149
2.15	100	0.19	0.217774
2.15	100	0.2	0.214399
2.15	100	0.21	0.211123
2.15	100	0.22	0.207847
2.15	100	0.23	0.204571
2.15	100	0.24	0.201294
2.15	100	0.25	0.198018
2.15	100	0.26	0.194742
2.15	100	0.27	0.191465
2.15	100	0.28	0.188189
2.15	100	0.29	0.184913
2.15	100	0.3	0.181636
2.15	100	0.31	0.178449
2.15	100	0.32	0.175261
2.15	100	0.33	0.172073
2.15	100	0.34	0.168885
2.15	100	0.35	0.165697
2.15	100	0.36	0.16251
2.15	100	0.37	0.159322
2.15	100	0.38	0.156134
2.15	100	0.39	0.152946
2.15	100	0.4	0.149758
2.15	100	0.41	0.146632
2.15	100	0.42	0.143505
2.15	100	0.43	0.140379
2.15	100	0.44	0.137252
2.15	100	0.45	0.134126
2.15	100	0.46	0.130999
2.15	100	0.47	0.127873
2.15	100	0.48	0.124746
2.15	100	0.49	0.12162
2.15	100	0.5	0.118493
2.15	100	0.51	0.115449
2.15	100	0.52	0.112404
2.15	100	0.53	0.10936
2.15	100	0.54	0.106315
2.15	100	0.55	0.103271
2.15	100	0.56	0.100226
2.15	100	0.57	0.0971815
2.15	100	0.58	0.094137
2.15	100	0.59	0.0910924
2.15	100	0.6	0.0880479
2.15	100	0.61	0.0850943
2.15	100	0.62	0.0821408
2.15	100	0.63	0.0791873
2.15	100	0.64	0.0762338
2.15	100	0.65	0.0732803
2.15	100	0.66	0.0703268
2.15	100	0.67	0.0673733
2.15	100	0.68	0.0644197
2.15	100	0.69	0.0614662
2.15	100	0.7	0.0585127
2.15	100	0.71	0.0556158
2.15	100	0.72	0.0527189
2.15	100	0.73	0.0498219
2.15	100	0.74	0.046925
2.15	100	0.75	0.044028
2.15	100	0.76	0.0411311
2.15	100	0.77	0.0382342
2.15	100	0.78	0.0353373
2.15	100	0.79	0.0324403
2.15	100	0.8	0.0295434
2.15	100	0.81	0.026702
2.15	100	0.82	0.0238607
2.15	100	0.83	0.0210193
2.15	100	0.84	0.018178
2.15	100	0.85	0.0153366
2.15	100	0.86	0.0124953
2.15	100	0.87	0.00965397
2.15	100	0.88	0.00681262
2.15	100	0.89	0.00397128
2.15	100	0.9	0.00112994
3.65	20	0.01	0.179789
3.65	20	0.02	0.174524
3.65	20	0.03	0.169258
3.65	20	0.04	0.163992
3.65	20	0.05	0.158726
3.65	20	0.06	0.15346
3.65	20	0.07	0.148194
3.65	20	0.08	0.142929
3.65	20	0.09	0.137663
3.65	20	0.1	0.132397
3.65	20	0.11	0.127268
3.65	20	0.12	0.122139
3.65	20	0.13	0.11701
3.65	20	0.14	0.111881
3.65	20	0.15	0.106752
3.65	20	0.16	0.101623
3.65	20	0.17	0.0964937
3.65	20	0.18	0.0913646
3.65	20	0.19	0.0862356
3.65	20	0.2	0.0811066
3.65	20	0.21	0.0761338
3.65	20	0.22	0.071161
3.65	20	0.23	0.0661882
3.65	20	0.24	0.0612154
3.65	20	0.25	0.0562426
3.65	20	0.26	0.0512699
3.65	20	0.27	0.0462971
3.65	20	0.28	0.0413243
3.65	20	0.29	0.0363515
3.65	20	0.3	0.0313787
3.65	20	0.31	0.0265026
3.65	20	0.32	0.0216264
3.65	20	0.33	0.0167503
3.65	20	0.34	0.0118742
3.65	20	0.35	0.00699802
3.65	20	0.36	0.00212189
3.65	40	0.01	0.370927
3.65	40	0.02	0.365469
3.65	40	0.03	0.360012
3.65	40	0.04	0.354554
3.65	40	0.05	0.349096
3.65	40	0.06	0.343638
3.65	40	0.07	0.33818
3.65	40	0.08	0.332723
3.65	40	0.09	0.327265
3.65	40	0.1	0.321807
3.65	40	0.11	0.316512
3.65	40	0.12	0.311216
3.65	40	0.13	0.305921
3.65	40	0.14	0.300626
3.65	40	0.15	0.295331
3.65	40	0.16	0.290035
3.65	40	0.17	0.28474
3.65	40	0.18	0.279445
3.65	40	0.19	0.274149
3.65	40	0.2	0.268854
3.65	40	0.21	0.2637
3.65	40	0.22	0.258545
3.65	40	0.23	0.253391
3.65	40	0.24	0.248236
3.65	40	0.25	0.243082
3.65	40	0.26	0.237927
3.65	40	0.27	0.232773
3.65	40	0.28	0.227619
3.65	40	0.29	0.222464
3.65	40	0.3	0.21731
3.65	40	0.31	0.212314
3.65	40	0.32	0.207319
3.65	40	0.33	0.202324
3.65	40	0.34	0.197329
3.65	40	0.35	0.192333
3.65	40	0.36	0.187338
3.65	40	0.37	0.182343
3.65	40	0.38	0.177347
3.65	40	0.39	0.172352
3.65	40	0.4	0.167357
3.65	40	0.41	0.162488
3.65	40	0.42	0.15762
3.65	40	0.43	0.152752
3.65	40	0.44	0.147884
3.65	40	0.45	0.143016
3.65	40	0.46	0.138148
3.65	40	0.47	0.133279
3.65	40	0.48	0.128411
3.65	40	0.49	0.123543
3.65	40	0.5	0.118675
3.65	40	0.51	0.113953
3.65	40	0.52	0.109231
3.65	40	0.53	0.104509
3.65	40	0.54	0.0997866
3.65	40	0.55	0.0950646
3.65	40	0.56	0.0903425
3.65	40	0.57	0.0856205
3.65	40	0.58	0.0808985
3.65	40	0.59	0.0761764
3.65	40	0.6	0.0714544
3.65	40	0.61	0.0668563
3.65	40	0.62	0.0622583
3.65	40	0.63	0.0576602
3.65	40	0.64	0.0530622
3.65	40	0.65	0.0484641
3.65	40	0.66	0.0438661
3.65	40	0.67	0.0392681
3.65	40	0.68	0.03467
3.65	40	0.69	0.030072
3.65	40	0.7	0.025474
3.65	40	0.71	0.0209648
3.65	40	0.72	0.0164557
3.65	40	0.73	0.0119466
3.65	40	0.74	0.00743745
3.65	40	0.75	0.00292833
3.65	60	0.01	0.568793
3.65	60	0.02	0.563137
3.65	60	0.03	0.557481
3.65	60	0.04	0.551824
3.65	60	0.05	0.546168
3.65	60	0.06	0.540512
3.65	60	0.07	0.534856
3.65	60	0.08	0.5292
3.65	60	0.09	0.523543
3.65	60	0.1	0.517887
3.65	60	0.11	0.512407
3.65	60	0.12	0.506928
3.65	60	0.13	0.501448
3.65	60	0.14	0.495968
3.65	60	0.15	0.490488
3.65	60	0.16	0.485009
3.65	60	0.17	0.479529
3.65	60	0.18	0.474049
3.65	60	0.19	0.46857
3.65	60	0.2	0.46309
3.65	60	0.21	0.457748
3.65	60	0.22	0.452406
3.65	60	0.23	0.447064
3.65	60	0.24	0.441722
3.65	60	0.25	0.43638
3.65	60	0.26	0.431037
3.65	60	0.27	0.425695
3.65	60	0.28	0.420353
3.65	60	0.29	0.415011
3.65	60	0.3	0.409669
3.65	60	0.31	0.404506
3.65	60	0.32	0.399344
3.65	60	0.33	0.394181
3.65	60	0.34	0.389018
3.65	60	0.35	0.383855
3.65	60	0.36	0.378693
3.65	60	0.37	0.37353
3.65	60	0.38	0.368367
3.65	60	0.39	0.363205
3.65	60	0.4	0.358042
3.65	60	0.41	0.352996
3.65	60	0.42	0.34795
3.65	60	0.43	0.342905
3.65	60	0.44	0.337859
3.65	60	0.45	0.332813
3.65	60	0.46	0.327767
3.65	60	0.47	0.322722
3.65	60	0.48	0.317676
3.65	60	0.49	0.31263
3.65	60	0.5	0.307585
3.65	60	0.51	0.302711
3.65	60	0.52	0.297837
3.65	60	0.53	0.292964
3.65	60	0.54	0.28809
3.65	60	0.55	0.283217
3.65	60	0.56	0.278343
3.65	60	0.57	0.27347
3.65	60	0.58	0.268596
3.65	60	0.59	0.263723
3.65	60	0.6	0.258849
3.65	60	0.61	0.254083
3.65	60	0.62	0.249317
3.65	60	0.63	0.244551
3.65	60	0.64	0.239785
3.65	60	0.65	0.235019
3.65	60	0.66	0.230253
3.65	60	0.67	0.225487
3.65	60	0.68	0.220721
3.65	60	0.69	0.215955
3.65	60	0.7	0.211188
3.65	60	0.71	0.206578
3.65	60	0.72	0.201967
3.65	60	0.73	0.197357
3.65	60	0.74	0.192746
3.65	60	0.75	0.188136
3.65	60	0.76	0.183525
3.65	60	0.77	0.178915
3.65	60	0.78	0.174304
3.65	60	0.79	0.169693
3.65	60	0.8	0.165083
3.65	60	0.81	0.160581
3.65	60	0.82	0.156079
3.65	60	0.83	0.151577
3.65	60	0.84	0.147075
3.65	60	0.85	0.142573
3.65	60	0.86	0.138071
3.65	60	0.87	0.133569
3.65	60	0.88	0.129067
3.65	60	0.89	0.124565
3.65	60	0.9	0.120063
3.65	60	0.91	0.115691
3.65	60	0.92	0.111319
3.65	60	0.93	0.106946
3.65	60	0.94	0.102574
3.65	60	0.95	0.0982018
3.65	60	0.96	0.0938295
3.65	60	0.97	0.0894573
3.65	60	0.98	0.085085
3.65	60	0.99	0.0807128
3.65	60	1	0.0763405
3.65	60	1.01	0.0720877
3.65	60	1.02	0.0678348
3.65	60	1.03	0.0635819
3.65	60	1.04	0.059329
3.65	60	1.05	0.0550762
3.65	60	1.06	0.0508233
3.65	60	1.07	0.0465704
3.65	60	1.08	0.0423175
3.65	60	1.09	0.0380646
3.65	60	1.1	0.0338117
3.65	60	1.11	0.0296408
3.65	60	1.12	0.0254699
3.65	60	1.13	0.021299
3.65	60	1.14	0.0171281
3.65	60	1.15	0.0129572
3.65	60	1.16	0.00878624
3.65	60	1.17	0.00461527
3.65	60	1.18	0.000444356
3.65	80	0.01	0.773864
3.65	80	0.02	0.768003
3.65	80	0.03	0.762142
3.65	80	0.04	0.75628
3.65	80	0.05	0.750419
3.65	80	0.06	0.744558
3.65	80	0.07	0.738697
3.65	80	0.08	0.732836
3.65	80	0.09	0.726974
3.65	80	0.1	0.721113
3.65	80	0.11	0.71543
3.65	80	0.12	0.709747
3.65	80	0.13	0.704064
3.65	80	0.14	0.698381
3.65	80	0.15	0.692698
3.65	80	0.16	0.687015
3.65	80	0.17	0.681332
3.65	80	0.18	0.675649
3.65	80	0.19	0.669966
3.65	80	0.2	0.664283
3.65	80	0.21	0.658747
3.65	80	0.22	0.653211
3.65	80	0.23	0.647675
3.65	80	0.24	0.642139
3.65	80	0.25	0.636603
3.65	80	0.26	0.631067
3.65	80	0.27	0.625531
3.65	80	0.28	0.619995
3.65	80	0.29	0.614459
3.65	80	0.3	0.608923
3.65	80	0.31	0.603575
3.65	80	0.32	0.598226
3.65	80	0.33	0.592878
3.65	80	0.34	0.587529
3.65	80	0.35	0.582181
3.65	80	0.36	0.576832
3.65	80	0.37	0.571484
3.65	80	0.38	0.566136
3.65	80	0.39	0.560787
3.65	80	0.4	0.555439
3.65	80	0.41	0.55021
3.65	80	0.42	0.54498
3.65	80	0.43	0.539751
3.65	80	0.44	0.534522
3.65	80	0.45	0.529293
3.65	80	0.46	0.524064
3.65	80	0.47	0.518835
3.65	80	0.48	0.513606
3.65	80	0.49	0.508376
3.65	80	0.5	0.503147
3.65	80	0.51	0.498105
3.65	80	0.52	0.493062
3.65	80	0.53	0.488019
3.65	80	0.54	0.482977
3.65	80	0.55	0.477934
3.65	80	0.56	0.472892
3.65	80	0.57	0.467849
3.65	80	0.58	0.462806
3.65	80	0.59	0.457764
3.65	80	0.6	0.452721
3.65	80	0.61	0.447781
3.65	80	0.62	0.442842
3.65	80	0.63	0.437902
3.65	80	0.64	0.432963
3.65	80	0.65	0.428023
3.65	80	0.66	0.423083
3.65	80	0.67	0.418144
3.65	80	0.68	0.413204
3.65	80	0.69	0.408265
3.65	80	0.7	0.403325
3.65	80	0.71	0.398561
3.65	80	0.72	0.393797
3.65	80	0.73	0.389033
3.65	80	0.74	0.384269
3.65	80	0.75	0.379505
3.65	80	0.76	0.374741
3.65	80	0.77	0.369977
3.65	80	0.78	0.365213
3.65	80	0.79	0.360449
3.65	80	0.8	0.355685
3.65	80	0.81	0.351019
3.65	80	0.82	0.346353
3.65	80	0.83	0.341687
3.65	80	0.84	0.33702
3.65	80	0.85	0.332354
3.65	80	0.86	0.327688
3.65	80	0.87	0.323022
3.65	80	0.88	0.318356
3.65	80	0.89	0.31369
3.65	80	0.9	0.309023
3.65	80	0.91	0.304512
3.65	80	0.92	0.300001
3.65	80	0.93	0.295491
3.65	80	0.94	0.29098
3.65	80	0.95	0.286469
3.65	80	0.96	0.281958
3.65	80	0.97	0.277447
3.65	80	0.98	0.272936
3.65	80	0.99	0.268425
3.65	80	1	0.263914
3.65	80	1.01	0.259506
3.65	80	1.02	0.255097
3.65	80	1.03	0.250689
3.65	80	1.04	0.246281
3.65	80	1.05	0.241872
3.65	80	1.06	0.237464
3.65	80	1.07	0.233056
3.65	80	1.08	0.228647
3.65	80	1.09	0.224239
3.65	80	1.1	0.219831
3.65	80	1.11	0.215549
3.65	80	1.12	0.211268
3.65	80	1.13	0.206986
3.65	80	1.14	0.202704
3.65	80	1.15	0.198423
3.65	80	1.16	0.194141
3.65	80	1.17	0.189859
3.65	80	1.18	0.185578
3.65	80	1.19	0.181296
3.65	80	1.2	0.177015
3.65	80	1.21	0.17285
3.65	80	1.22	0.168685
3.65	80	1.23	0.16452
3.65	80	1.24	0.160355
3.65	80	1.25	0.156191
3.65	80	1.26	0.152026
3.65	80	1.27	0.147861
3.65	80	1.28	0.143696
3.65	80	1.29	0.139532
3.65	80	1.3	0.135367
3.65	80	1.31	0.131292
3.65	80	1.32	0.127217
3.65	80	1.33	0.123142
3.65	80	1.34	0.119067
3.65	80	1.35	0.114992
3.65	80	1.36	0.110917
3.65	80	1.37	0.106842
3.65	80	1.38	0.102767
3.65	80	1.39	0.0986925
3.65	80	1.4	0.0946176
3.65	80	1.41	0.0906826
3.65	80	1.42	0.0867477
3.65	80	1.43	0.0828127
3.65	80	1.44	0.0788778
3.65	80	1.45	0.0749428
3.65	80	1.46	0.0710079
3.65	80	1.47	0.0670729
3.65	80	1.48	0.0631379
3.65	80	1.49	0.059203
3.65	80	1.5	0.055268
3.65	80	1.51	0.0514086
3.65	80	1.52	0.0475491
3.65	80	1.53	0.0436897
3.65	80	1.54	0.0398303
3.65	80	1.55	0.0359708
3.65	80	1.56	0.0321114
3.65	80	1.57	0.0282519
3.65	80	1.58	0.0243925
3.65	80	1.59	0.020533
3.65	80	1.6	0.0166736
3.65	80	1.61	0.0128881
3.65	80	1.62	0.00910265
3.65	80	1.63	0.00531718
3.65	80	1.64	0.00153171
3.65	100	0.01	0.98664
3.65	100	0.02	0.980567
3.65	100	0.03	0.974494
3.65	100	0.04	0.968421
3.65	100	0.05	0.962348
3.65	100	0.06	0.956275
3.65	100	0.07	0.950202
3.65	100	0.08	0.944129
3.65	100	0.09	0.938056
3.65	100	0.1	0.931983
3.65	100	0.11	0.926077
3.65	100	0.12	0.920171
3.65	100	0.13	0.914265
3.65	100	0.14	0.908359
3.65	100	0.15	0.902452
3.65	100	0.16	0.896546
3.65	100	0.17	0.89064
3.65	100	0.18	0.884734
3.65	100	0.19	0.878828
3.65	100	0.2	0.872921
3.65	100	0.21	0.867185
3.65	100	0.22	0.861449
3.65	100	0.23	0.855712
3.65	100	0.24	0.849976
3.65	100	0.25	0.84424
3.65	100	0.26	0.838504
3.65	100	0.27	0.832767
3.65	100	0.28	0.827031
3.65	100	0.29	0.821295
3.65	100	0.3	0.815558
3.65	100	0.31	0.810005
3.65	100	0.32	0.804452
3.65	100	0.33	0.798899
3.65	100	0.34	0.793346
3.65	100	0.35	0.787792
3.65	100	0.36	0.782239
3.65	100	0.37	0.776686
3.65	100	0.38	0.771133
3.65	100	0.39	0.76558
3.65	100	0.4	0.760026
3.65	100	0.41	0.754608
3.65	100	0.42	0.749189
3.65	100	0.43	0.74377
3.65	100	0.44	0.738352
3.65	100	0.45	0.732933
3.65	100	0.46	0.727514
3.65	100	0.47	0.722096
3.65	100	0.48	0.716677
3.65	100	0.49	0.711258
3.65	100	0.5	0.705839
3.65	100	0.51	0.700609
3.65	100	0.52	0.695379
3.65	100	0.53	0.690149
3.65	100	0.54	0.684919
3.65	100	0.55	0.679689
3.65	100	0.56	0.674458
3.65	100	0.57	0.669228
3.65	100	0.58	0.663998
3.65	100	0.59	0.658768
3.65	100	0.6	0.653538
3.65	100	0.61	0.648419
3.65	100	0.62	0.6433
3.65	100	0.63	0.638181
3.65	100	0.64	0.633062
3.65	100	0.65	0.627944
3.65	100	0.66	0.622825
3.65	100	0.67	0.617706
3.65	100	0.68	0.612587
3.65	100	0.69	0.607468
3.65	100	0.7	0.60235
3.65	100	0.71	0.597414
3.65	100	0.72	0.592479
3.65	100	0.73	0.587544
3.65	100	0.74	0.582608
3.65	100	0.75	0.577673
3.65	100	0.76	0.572738
3.65	100	0.77	0.567802
3.65	100	0.78	0.562867
3.65	100	0.79	0.557932
3.65	100	0.8	0.552996
3.65	100	0.81	0.548161
3.65	100	0.82	0.543325
3.65	100	0.83	0.538489
3.65	100	0.84	0.533653
3.65	100	0.85	0.528817
3.65	100	0.86	0.523982
3.65	100	0.87	0.519146
3.65	100	0.88	0.51431
3.65	100	0.89	0.509474
3.65	100	0.9	0.504638
3.65	100	0.91	0.499972
3.65	100	0.92	0.495305
3.65	100	0.93	0.490638
3.65	100	0.94	0.485971
3.65	100	0.95	0.481304
3.65	100	0.96	0.476637
3.65	100	0.97	0.471971
3.65	100	0.98	0.467304
3.65	100	0.99	0.462637
3.65	100	1	0.45797
3.65	100	1.01	0.453401
3.65	100	1.02	0.448833
3.65	100	1.03	0.444264
3.65	100	1.04	0.439695
3.65	100	1.05	0.435126
3.65	100	1.06	0.430557
3.65	100	1.07	0.425989
3.65	100	1.08	0.42142
3.65	100	1.09	0.416851
3.65	100	1.1	0.412282
3.65	100	1.11	0.407859
3.65	100	1.12	0.403436
3.65	100	1.13	0.399013
3.65	100	1.14	0.39459
3.65	100	1.15	0.390167
3.65	100	1.16	0.385744
3.65	100	1.17	0.38132
3.65	100	1.18	0.376897
3.65	100	1.19	0.372474
3.65	100	1.2	0.368051
3.65	100	1.21	0.363734
3.65	100	1.22	0.359418
3.65	100	1.23	0.355101
3.65	100	1.24	0.350785
3.65	100	1.25	0.346468
3.65	100	1.26	0.342152
3.65	100	1.27	0.337835
3.65	100	1.28	0.333518
3.65	100	1.29	0.329202
3.65	100	1.3	0.324885
3.65	100	1.31	0.320683
3.65	100	1.32	0.31648
3.65	100	1.33	0.312277
3.65	100	1.34	0.308075
3.65	100	1.35	0.303872
3.65	100	1.36	0.299669
3.65	100	1.37	0.295466
3.65	100	1.38	0.291264
3.65	100	1.39	0.287061
3.65	100	1.4	0.282858
3.65	100	1.41	0.27878
3.65	100	1.42	0.274701
3.65	100	1.43	0.270622
3.65	100	1.44	0.266544
3.65	100	1.45	0.262465
3.65	100	1.46	0.258386
3.65	100	1.47	0.254308
3.65	100	1.48	0.250229
3.65	100	1.49	0.24615
3.65	100	1.5	0.242072
3.65	100	1.51	0.238071
3.65	100	1.52	0.234071
3.65	100	1.53	0.23007
3.65	100	1.54	0.22607
3.65	100	1.55	0.222069
3.65	100	1.56	0.218069
3.65	100	1.57	0.214068
3.65	100	1.58	0.210068
3.65	100	1.59	0.206067
3.65	100	1.6	0.202067
3.65	100	1.61	0.198209
3.65	100	1.62	0.194351
3.65	100	1.63	0.190493
3.65	100	1.64	0.186636
3.65	100	1.65	0.182778
3.65	100	1.66	0.17892
3.65	100	1.67	0.175063
3.65	100	1.68	0.171205
3.65	100	1.69	0.167347
3.65	100	1.7	0.163489
3.65	100	1.71	0.159709
3.65	100	1.72	0.155929
3.65	100	1.73	0.152149
3.65	100	1.74	0.148368
3.65	100	1.75	0.144588
3.65	100	1.76	0.140808
3.65	100	1.77	0.137028
3.65	100	1.78	0.133247
3.65	100	1.79	0.129467
3.65	100	1.8	0.125687
3.65	100	1.81	0.121999
3.65	100	1.82	0.118311
3.65	100	1.83	0.114623
3.65	100	1.84	0.110935
3.65	100	1.85	0.107248
3.65	100	1.86	0.10356
3.65	100	1.87	0.0998718
3.65	100	1.88	0.096184
3.65	100	1.89	0.0924961
3.65	100	1.9	0.0888083
3.65	100	1.91	0.0852358
3.65	100	1.92	0.0816633
3.65	100	1.93	0.0780908
3.65	100	1.94	0.0745183
3.65	100	1.95	0.0709457
3.65	100	1.96	0.0673732
3.65	100	1.97	0.0638007
3.65	100	1.98	0.0602282
3.65	100	1.99	0.0566557
3.65	100	2	0.0320569
3.65	100	2	0.0495788
3.65	100	2	0.0285525
3.65	100	2	0.0180393
3.65	100	2	0.0355612
3.65	100	2	0.0250481
3.65	100	2	0.0111639
3.65	100	2	0.04257
3.65	100	2	0.0146016
3.65	100	2	0.0390656
3.65	100	2	0.000850816
3.65	100	2	0.0215437
3.65	100	2	0.0460744
3.65	100	2	0.00428851
3.65	100	2	0.0530832
3.65	100	2	0.00772621
6.85	20	0.01	1.42501
6.85	20	0.02	1.38575
6.85	20	0.03	1.3465
6.85	20	0.04	1.30724
6.85	20	0.05	1.26799
6.85	20	0.06	1.22873
6.85	20	0.07	1.18948
6.85	20	0.08	1.15022
6.85	20	0.09	1.11097
6.85	20	0.1	1.07171
6.85	20	0.11	1.03564
6.85	20	0.12	0.999559
6.85	20	0.13	0.963483
6.85	20	0.14	0.927406
6.85	20	0.15	0.891329
6.85	20	0.16	0.855253
6.85	20	0.17	0.819176
6.85	20	0.18	0.783099
6.85	20	0.19	0.747023
6.85	20	0.2	0.710946
6.85	20	0.21	0.677652
6.85	20	0.22	0.644359
6.85	20	0.23	0.611065
6.85	20	0.24	0.577771
6.85	20	0.25	0.544477
6.85	20	0.26	0.511184
6.85	20	0.27	0.47789
6.85	20	0.28	0.444596
6.85	20	0.29	0.411302
6.85	20	0.3	0.378008
6.85	20	0.31	0.347136
6.85	20	0.32	0.316263
6.85	20	0.33	0.28539
6.85	20	0.34	0.254517
6.85	20	0.35	0.223645
6.85	20	0.36	0.192772
6.85	20	0.37	0.161899
6.85	20	0.38	0.131026
6.85	20	0.39	0.100154
6.85	20	0.4	0.069281
6.85	20	0.41	0.0398991
6.85	20	0.42	0.0105172
6.85	40	0.3	1.95685
6.85	40	0.31	1.91653
6.85	40	0.32	1.87622
6.85	40	0.33	1.8359
6.85	40	0.34	1.79559
6.85	40	0.35	1.75527
6.85	40	0.36	1.71496
6.85	40	0.37	1.67464
6.85	40	0.38	1.63433
6.85	40	0.39	1.59401
6.85	40	0.4	1.55369
6.85	40	0.41	1.51668
6.85	40	0.42	1.47967
6.85	40	0.43	1.44265
6.85	40	0.44	1.40564
6.85	40	0.45	1.36863
6.85	40	0.46	1.33161
6.85	40	0.47	1.2946
6.85	40	0.48	1.25758
6.85	40	0.49	1.22057
6.85	40	0.5	1.18356
6.85	40	0.51	1.14943
6.85	40	0.52	1.11531
6.85	40	0.53	1.08119
6.85	40	0.54	1.04706
6.85	40	0.55	1.01294
6.85	40	0.56	0.978818
6.85	40	0.57	0.944694
6.85	40	0.58	0.910571
6.85	40	0.59	0.876448
6.85	40	0.6	0.842324
6.85	40	0.61	0.810699
6.85	40	0.62	0.779074
6.85	40	0.63	0.747449
6.85	40	0.64	0.715824
6.85	40	0.65	0.684199
6.85	40	0.66	0.652574
6.85	40	0.67	0.620948
6.85	40	0.68	0.589323
6.85	40	0.69	0.557698
6.85	40	0.7	0.526073
6.85	40	0.71	0.496669
6.85	40	0.72	0.467265
6.85	40	0.73	0.43786
6.85	40	0.74	0.408456
6.85	40	0.75	0.379051
6.85	40	0.76	0.349647
6.85	40	0.77	0.320243
6.85	40	0.78	0.290838
6.85	40	0.79	0.261434
6.85	40	0.8	0.23203
6.85	40	0.81	0.204514
6.85	40	0.82	0.176998
6.85	40	0.83	0.149483
6.85	40	0.84	0.121967
6.85	40	0.85	0.0944512
6.85	40	0.86	0.0669356
6.85	40	0.87	0.0394199
6.85	40	0.88	0.0119043
6.85	60	0.74	1.99757
6.85	60	0.75	1.95888
6.85	60	0.76	1.92019
6.85	60	0.77	1.8815
6.85	60	0.78	1.84281
6.85	60	0.79	1.80412
6.85	60	0.8	1.76543
6.85	60	0.81	1.72981
6.85	60	0.82	1.69418
6.85	60	0.83	1.65855
6.85	60	0.84	1.62293
6.85	60	0.85	1.5873
6.85	60	0.86	1.55168
6.85	60	0.87	1.51605
6.85	60	0.88	1.48042
6.85	60	0.89	1.4448
6.85	60	0.9	1.40917
6.85	60	0.91	1.37624
6.85	60	0.92	1.34332
6.85	60	0.93	1.31039
6.85	60	0.94	1.27746
6.85	60	0.95	1.24453
6.85	60	0.96	1.2116
6.85	60	0.97	1.17867
6.85	60	0.98	1.14575
6.85	60	0.99	1.11282
6.85	60	1	1.07989
6.85	60	1.01	1.04931
6.85	60	1.02	1.01873
6.85	60	1.03	0.988156
6.85	60	1.04	0.957578
6.85	60	1.05	0.927
6.85	60	1.06	0.896422
6.85	60	1.07	0.865844
6.85	60	1.08	0.835266
6.85	60	1.09	0.804688
6.85	60	1.1	0.77411
6.85	60	1.11	0.745604
6.85	60	1.12	0.717098
6.85	60	1.13	0.688592
6.85	60	1.14	0.660087
6.85	60	1.15	0.631581
6.85	60	1.16	0.603075
6.85	60	1.17	0.574569
6.85	60	1.18	0.546063
6.85	60	1.19	0.517557
6.85	60	1.2	0.489052
6.85	60	1.21	0.462417
6.85	60	1.22	0.435781
6.85	60	1.23	0.409146
6.85	60	1.24	0.382511
6.85	60	1.25	0.355876
6.85	60	1.26	0.329241
6.85	60	1.27	0.302606
6.85	60	1.28	0.275971
6.85	60	1.29	0.249336
6.85	60	1.3	0.222701
6.85	60	1.31	0.197675
6.85	60	1.32	0.172649
6.85	60	1.33	0.147623
6.85	60	1.34	0.122597
6.85	60	1.35	0.0975714
6.85	60	1.36	0.0725454
6.85	60	1.37	0.0475192
6.85	60	1.38	0.0224933
6.85	80	1.23	1.99826
6.85	80	1.24	1.96327
6.85	80	1.25	1.92828
6.85	80	1.26	1.89328
6.85	80	1.27	1.85829
6.85	80	1.28	1.8233
6.85	80	1.29	1.78831
6.85	80	1.3	1.75332
6.85	80	1.31	1.7209
6.85	80	1.32	1.68847
6.85	80	1.33	1.65604
6.85	80	1.34	1.62362
6.85	80	1.35	1.59119
6.85	80	1.36	1.55876
6.85	80	1.37	1.52634
6.85	80	1.38	1.49391
6.85	80	1.39	1.46148
6.85	80	1.4	1.42906
6.85	80	1.41	1.39891
6.85	80	1.42	1.36877
6.85	80	1.43	1.33863
6.85	80	1.44	1.30848
6.85	80	1.45	1.27834
6.85	80	1.46	1.24819
6.85	80	1.47	1.21805
6.85	80	1.48	1.18791
6.85	80	1.49	1.15776
6.85	80	1.5	1.12762
6.85	80	1.51	1.0995
6.85	80	1.52	1.07138
6.85	80	1.53	1.04327
6.85	80	1.54	1.01515
6.85	80	1.55	0.987033
6.85	80	1.56	0.958916
6.85	80	1.57	0.930798
6.85	80	1.58	0.902681
6.85	80	1.59	0.874564
6.85	80	1.6	0.846447
6.85	80	1.61	0.820121
6.85	80	1.62	0.793794
6.85	80	1.63	0.767468
6.85	80	1.64	0.741141
6.85	80	1.65	0.714814
6.85	80	1.66	0.688488
6.85	80	1.67	0.662161
6.85	80	1.68	0.635835
6.85	80	1.69	0.609508
6.85	80	1.7	0.583181
6.85	80	1.71	0.558492
6.85	80	1.72	0.533802
6.85	80	1.73	0.509113
6.85	80	1.74	0.484423
6.85	80	1.75	0.459733
6.85	80	1.76	0.435044
6.85	80	1.77	0.410354
6.85	80	1.78	0.385664
6.85	80	1.79	0.360974
6.85	80	1.8	0.336285
6.85	80	1.81	0.313031
6.85	80	1.82	0.289776
6.85	80	1.83	0.266522
6.85	80	1.84	0.243267
6.85	80	1.85	0.220013
6.85	80	1.86	0.196758
6.85	80	1.87	0.173504
6.85	80	1.88	0.150249
6.85	80	1.89	0.126995
6.85	80	1.9	0.10374
6.85	80	1.91	0.0816008
6.85	80	1.92	0.0594612
6.85	80	1.93	0.0373217
6.85	80	1.94	0.0151821
6.85	100	1.77	1.99967
6.85	100	1.78	1.96703
6.85	100	1.79	1.9344
6.85	100	1.8	1.90176
6.85	100	1.81	1.87142
6.85	100	1.82	1.84109
6.85	100	1.83	1.81075
6.85	100	1.84	1.78042
6.85	100	1.85	1.75008
6.85	100	1.86	1.71974
6.85	100	1.87	1.68941
6.85	100	1.88	1.65907
6.85	100	1.89	1.62874
6.85	100	1.9	1.5984
6.85	100	1.91	1.5701
6.85	100	1.92	1.54181
6.85	100	1.93	1.51351
6.85	100	1.94	1.48521
6.85	100	1.95	1.45692
6.85	100	1.96	1.42862
6.85	100	1.97	1.40032
6.85	100	1.98	1.37202
6.85	100	1.99	1.34373
6.85	100	2	1.0008
6.85	100	2	0.0341854
6.85	100	2	0.614605
6.85	100	2	0.92613
6.85	100	2	1.10355
6.85	100	2	0.457487
6.85	100	2	1.05058
6.85	100	2	0.201093
6.85	100	2	0.545766
6.85	100	2	0.90124
6.85	100	2	0.637989
6.85	100	2	0.731527
6.85	100	2	0.221957
6.85	100	2	0.435417
6.85	100	2	0.591221
6.85	100	2	0.801681
6.85	100	2	0.0133219
6.85	100	2	0.284547
6.85	100	2	0.413348
6.85	100	2	0.369208
6.85	100	2	0.326274
6.85	100	2	1.02569
6.85	100	2	0.754912
6.85	100	2	0.851461
6.85	100	2	0.138503
6.85	100	2	0.0967759
6.85	100	2	0.661374
6.85	100	2	0.159366
6.85	100	2	1.20949
6.85	100	2	0.501627
6.85	100	2	0.479557
6.85	100	2	0.567836
6.85	100	2	0.18023
6.85	100	2	0.117639
6.85	100	2	1.31543
6.85	100	2	0.0550489
6.85	100	2	0.347138
6.85	100	2	0.24282
6.85	100	2	0.95102
6.85	100	2	0.975909
6.85	100	2	0.826571
6.85	100	2	1.23597
6.85	100	2	0.305411
6.85	100	2	1.26246
6.85	100	2	0.708143
6.85	100	2	1.28894
6.85	100	2	1.183
6.85	100	2	0.684758
6.85	100	2	1.13003
6.85	100	2	0.523697
6.85	100	2	0.778296
6.85	100	2	0.0759124
6.85	100	2	0.391278
6.85	100	2	1.07706
6.85	100	2	0.87635
6.85	100	2	1.15652
6.85	100	2	0.263684
