# Supplementary material for: Ending extreme poverty has a negligible impact on global greenhouse gas emissions
Source: Nature. 2023 Nov 29;623(7989):982–6. doi: 10.1038/s41586-023-06679-0 (PMC10686831; doi:10.1038/s41586-023-06679-0)
Supplement: Supplementary file 12 — Source Data Extended Data Fig. 7 [file 41586_2023_6679_MOESM12_ESM.xlsx]

## Sheet: ExtendedDataFigure7
Target GDP/capita (2017 USD PPP)	Reference point	tCO2e increase needed
1000		0.0173228
1790.9	Low-income median	0.164871
2000		0.203879
3000		0.565197
4000		0.993535
5000		1.59439
5559.06	Lower middle-income median	1.99457
6000		2.31019
7000		3.14164
7065.14	India	3.2258
8000		4.43352
9000		5.75854
10000		7.1132
11000		8.48763
12000		9.95887
12255.1	Indonesia	10.3519
13000		11.4999
14000		13.1052
15000		14.7025
15135.5	Upper middle-income median	14.9268
16000		16.3589
17000		18.063
18000		19.7503
18167.6	China	20.0794
19000		21.7143
20000		23.7251
21000		25.7139
22000		27.6813
23000		29.6401
24000		31.581
25000		33.5032
26000		35.4081
27000		37.3042
27036	Russia	37.3752
28000		39.2756
29000		41.2441
30000		43.1983
