# Supplementary material for: Ending extreme poverty has a negligible impact on global greenhouse gas emissions
Source: Nature. 2023 Nov 29;623(7989):982–6. doi: 10.1038/s41586-023-06679-0 (PMC10686831; doi:10.1038/s41586-023-06679-0)
Supplement: Supplementary file 13 — Source Data Extended Data Fig. 8 [file 41586_2023_6679_MOESM13_ESM.xlsx]

## Sheet: ExtendedDataFigure8a
Poverty line in USD/day (2017 PPP)	Increase in GHG needed in 2050 (relative to 2019, %)
2.15	0.421581
2.15	0.453994
2.15	0.496554
2.15	0.503362
2.15	0.540512
2.15	0.592896
2.15	0.69417
2.15	0.752733
2.15	0.810479
2.15	0.817472
2.15	0.83868
2.15	0.841773
2.15	0.872513
2.15	0.906211
2.15	0.911404
2.15	0.954127
2.15	0.987568
2.15	0.994678
2.15	1.01614
2.15	1.09824
2.15	1.12358
2.15	1.16902
2.15	1.20065
2.15	1.21454
2.15	1.25318
2.15	1.32088
2.15	1.32561
2.15	1.37027
2.15	1.37624
2.15	1.37694
2.15	1.42157
2.15	1.43338
2.15	1.48226
2.15	1.49499
2.15	1.5202
2.15	1.55521
2.15	1.61689
2.15	1.6186
2.15	1.62387
2.15	1.66509
2.15	1.67433
2.15	1.75064
2.15	1.76905
2.15	1.81215
2.15	1.82372
2.15	1.90506
2.15	1.90985
2.15	1.96642
2.15	1.98414
2.15	2.08366
2.15	2.11222
2.15	2.15064
2.15	2.25823
2.15	2.26102
2.15	2.26811
2.15	2.27124
2.15	2.33267
2.15	2.41132
2.15	2.41902
2.15	2.44731
2.15	2.45967
2.15	2.48793
2.15	2.51833
2.15	2.56855
2.15	2.60848
2.15	2.62055
2.15	2.65849
2.15	2.67524
2.15	2.67832
2.15	2.75198
2.15	2.79159
2.15	2.80102
2.15	2.84894
2.15	2.86068
2.15	2.9129
2.15	2.95042
2.15	3.02213
2.15	3.04439
2.15	3.09501
2.15	3.1583
2.15	3.15864
2.15	3.18644
2.15	3.25276
2.15	3.31427
2.15	3.40096
2.15	3.4024
2.15	3.4303
2.15	3.48544
2.15	3.51929
2.15	3.51958
2.15	3.60132
2.15	3.66126
2.15	3.72698
2.15	3.79269
2.15	3.80266
2.15	3.85554
2.15	3.92279
2.15	3.93365
2.15	4.00374
2.15	4.07225
2.15	4.11992
2.15	4.14406
2.15	4.22329
2.15	4.25909
2.15	4.43921
2.15	4.47262
2.15	4.51938
2.15	4.64193
2.15	4.66605
2.15	4.69987
2.15	4.71478
2.15	4.82318
2.15	4.90267
2.15	4.90547
2.15	5.04634
2.15	5.08311
2.15	5.09648
2.15	5.10286
2.15	5.25303
2.15	5.25863
2.15	5.34423
2.15	5.5107
2.15	5.53941
2.15	5.5427
2.15	5.56045
2.15	5.56256
2.15	5.69693
2.15	5.77503
2.15	5.77798
2.15	5.81337
2.15	5.96524
2.15	6.01478
2.15	6.05795
2.15	6.2199
2.15	6.22152
2.15	6.31295
2.15	6.37911
2.15	6.51466
2.15	6.52599
2.15	6.56008
2.15	6.64107
2.15	6.81413
2.15	6.89401
2.15	7.0259
2.15	7.04675
2.15	7.08862
2.15	7.14552
2.15	7.48836
2.15	7.49802
2.15	7.65274
2.15	7.70826
2.15	7.78792
2.15	7.83594
2.15	7.95068
2.15	8.13809
2.15	8.14657
2.15	8.16655
2.15	8.3259
2.15	8.65908
2.15	8.8059
2.15	8.85569
2.15	8.89362
2.15	9.02457
2.15	9.14479
2.15	9.43359
2.15	9.47607
2.15	9.53066
2.15	9.60223
2.15	9.66237
2.15	9.7884
2.15	9.95546
2.15	10.1508
2.15	10.3213
2.15	10.377
2.15	10.4044
2.15	10.5675
2.15	10.7782
2.15	10.8379
2.15	11.1556
2.15	11.2389
2.15	11.2724
2.15	11.3878
2.15	11.5479
2.15	11.6726
2.15	11.7142
2.15	12.3441
2.15	12.6651
2.15	12.775
2.15	13.253
2.15	13.6493
2.15	13.6762
2.15	13.8617
2.15	14.2772
2.15	14.769
2.15	14.7802
2.15	15.0828
2.15	15.6393
2.15	15.915
2.15	16.1787
2.15	16.18
2.15	16.3771
2.15	16.5065
2.15	17.0881
2.15	17.1394
2.15	17.2881
2.15	17.7219
2.15	17.9132
2.15	18.0157
2.15	18.5902
2.15	18.6279
2.15	18.7681
2.15	19.4786
2.15	19.5295
2.15	19.5997
2.15	20.2392
2.15	20.337
2.15	21.1086
2.15	21.3847
2.15	22.0429
2.15	23.1914
2.15	23.9056
2.15	24.3942
2.15	26.1069
2.15	26.4906
2.15	27.8674
2.15	28.9288
2.15	29.9842
2.15	31.4634
2.15	32.8814
2.15	34.1493
2.15	34.682
2.15	37.3196
2.15	37.6365
2.15	38.3736
2.15	40.2931
2.15	41.1993
2.15	41.7754
2.15	43.5444
2.15	45.4783
2.15	47.7859
2.15	71.9208
2.15	78.0088
2.15	85.3387
3.65	1.72626
3.65	1.85847
3.65	2.04227
3.65	2.06161
3.65	2.21467
3.65	2.43906
3.65	2.65786
3.65	2.8732
3.65	3.14305
3.65	3.2276
3.65	3.38538
3.65	3.47972
3.65	3.49016
3.65	3.61943
3.65	3.64
3.65	3.77529
3.65	3.81659
3.65	3.90261
3.65	4.00362
3.65	4.13329
3.65	4.27685
3.65	4.29116
3.65	4.35552
3.65	4.61394
3.65	4.68879
3.65	4.89412
3.65	5.06553
3.65	5.16401
3.65	5.25153
3.65	5.25239
3.65	5.44021
3.65	5.52226
3.65	5.66926
3.65	5.79152
3.65	5.90593
3.65	5.92469
3.65	5.98088
3.65	6.20819
3.65	6.34632
3.65	6.43935
3.65	6.54504
3.65	6.74824
3.65	6.7533
3.65	6.79193
3.65	7.01064
3.65	7.06368
3.65	7.07232
3.65	7.2438
3.65	7.26262
3.65	7.29423
3.65	7.34444
3.65	7.34892
3.65	7.62084
3.65	7.63353
3.65	7.79857
3.65	7.85889
3.65	7.99769
3.65	8.01383
3.65	8.0396
3.65	8.36486
3.65	8.38216
3.65	8.56983
3.65	8.60714
3.65	8.6166
3.65	8.65098
3.65	9.00309
3.65	9.29328
3.65	9.3441
3.65	9.69826
3.65	9.71775
3.65	10.0866
3.65	10.2113
3.65	10.2349
3.65	10.3941
3.65	10.4672
3.65	10.672
3.65	10.6828
3.65	10.8498
3.65	10.8873
3.65	11.0696
3.65	11.153
3.65	11.1893
3.65	11.2752
3.65	11.4713
3.65	11.6282
3.65	11.7408
3.65	11.9496
3.65	12.0035
3.65	12.0566
3.65	12.1532
3.65	12.4105
3.65	12.5063
3.65	12.6568
3.65	12.7294
3.65	12.8553
3.65	13.1028
3.65	13.1889
3.65	13.2706
3.65	13.4655
3.65	13.5437
3.65	13.6922
3.65	13.7308
3.65	13.8368
3.65	14.0658
3.65	14.1348
3.65	14.2058
3.65	14.6017
3.65	14.6455
3.65	14.7079
3.65	14.8167
3.65	14.9309
3.65	15.0309
3.65	15.0924
3.65	15.2743
3.65	15.3008
3.65	15.3069
3.65	15.842
3.65	15.9084
3.65	16.0153
3.65	16.2888
3.65	16.4353
3.65	16.6747
3.65	16.765
3.65	16.8001
3.65	17.3442
3.65	17.4489
3.65	17.872
3.65	17.9467
3.65	19.3611
3.65	19.3786
3.65	19.9717
3.65	20.5368
3.65	20.6275
3.65	20.6393
3.65	21.2222
3.65	21.2447
3.65	21.2561
3.65	21.6357
3.65	21.6979
3.65	22.0366
3.65	22.0402
3.65	22.0881
3.65	22.2036
3.65	22.2573
3.65	22.7748
3.65	22.8284
3.65	22.9769
3.65	23.5594
3.65	23.7122
3.65	23.7895
3.65	24.0709
3.65	24.3025
3.65	24.4479
3.65	24.4481
3.65	24.7195
3.65	24.7826
3.65	24.8613
3.65	25.21
3.65	25.6869
3.65	25.6886
3.65	26.051
3.65	26.1873
3.65	26.5802
3.65	26.6306
3.65	27.0106
3.65	27.021
3.65	27.8625
3.65	28.2213
3.65	28.3384
3.65	28.5005
3.65	28.6773
3.65	28.8402
3.65	29.4182
3.65	29.6408
3.65	30.487
3.65	30.6692
3.65	30.8189
3.65	30.8377
3.65	31.353
3.65	31.5436
3.65	32.032
3.65	33.509
3.65	33.6279
3.65	33.736
3.65	34.2281
3.65	35.1009
3.65	36.1175
3.65	39.21
3.65	40.6961
3.65	40.9812
3.65	40.9919
3.65	42.3254
3.65	42.8489
3.65	43.397
3.65	43.6158
3.65	44.5189
3.65	44.528
3.65	44.7823
3.65	44.8304
3.65	45.6857
3.65	46.4507
3.65	46.9117
3.65	48.1362
3.65	48.6372
3.65	48.708
3.65	48.7946
3.65	48.8463
3.65	50.143
3.65	50.3693
3.65	51.4916
3.65	52.4794
3.65	53.111
3.65	53.1714
3.65	53.2072
3.65	54.9822
3.65	56.5041
3.65	57.6175
3.65	57.6528
3.65	59.0231
3.65	62.174
3.65	62.6533
3.65	63.1595
3.65	64.2058
3.65	68.3516
3.65	69.9709
3.65	83.8057
3.65	84.0262
3.65	86.6072
3.65	91.0494
3.65	91.3019
3.65	92.6865
3.65	93.3967
3.65	99.5016
3.65	99.8038
3.65	101.007
3.65	102.59
3.65	107.788
3.65	109.888
3.65	116.917
3.65	127.93
3.65	171.967
3.65	186.811
3.65	204.093
6.85	6.12308
6.85	6.65546
6.85	7.2327
6.85	7.39592
6.85	8.02304
6.85	8.73996
6.85	9.07008
6.85	9.86955
6.85	10.719
6.85	11.2776
6.85	11.2945
6.85	11.9635
6.85	12.2478
6.85	12.3334
6.85	12.3635
6.85	12.9877
6.85	13.3248
6.85	13.3318
6.85	13.4261
6.85	13.6733
6.85	14.1354
6.85	14.6334
6.85	14.8986
6.85	15.1287
6.85	16.1397
6.85	16.3971
6.85	16.852
6.85	17.9139
6.85	17.9276
6.85	18.2527
6.85	18.3879
6.85	18.4145
6.85	19.4844
6.85	19.826
6.85	19.8959
6.85	20.0058
6.85	20.1539
6.85	21.0731
6.85	21.1923
6.85	21.5564
6.85	21.7739
6.85	22.0901
6.85	22.1643
6.85	22.1907
6.85	22.4696
6.85	22.9755
6.85	23.1433
6.85	23.7672
6.85	24.0586
6.85	24.1643
6.85	24.2331
6.85	24.3803
6.85	24.5234
6.85	24.8881
6.85	25.1344
6.85	25.6939
6.85	26.2014
6.85	26.2188
6.85	26.2952
6.85	26.5031
6.85	26.6565
6.85	27.1772
6.85	27.4138
6.85	27.9278
6.85	28.6893
6.85	28.7656
6.85	29.5619
6.85	30.0804
6.85	30.3501
6.85	31.035
6.85	32.1442
6.85	32.9597
6.85	33.2031
6.85	33.6665
6.85	33.7273
6.85	34.3814
6.85	35.5064
6.85	35.9049
6.85	36.246
6.85	36.422
6.85	36.6749
6.85	36.8275
6.85	36.859
6.85	37.5353
6.85	37.5516
6.85	38.0601
6.85	38.5748
6.85	38.9483
6.85	39.2769
6.85	39.4407
6.85	39.5962
6.85	39.8143
6.85	40.0326
6.85	40.5503
6.85	41.0456
6.85	41.4149
6.85	41.8106
6.85	41.9786
6.85	42.1951
6.85	42.4151
6.85	43.1389
6.85	43.2001
6.85	43.6171
6.85	43.9639
6.85	44.3404
6.85	44.9793
6.85	45.3509
6.85	45.5495
6.85	45.5708
6.85	45.7238
6.85	46.5027
6.85	47.2407
6.85	47.3235
6.85	47.3943
6.85	47.9223
6.85	49.1653
6.85	49.3395
6.85	49.6769
6.85	50.2017
6.85	51.3945
6.85	51.5362
6.85	51.7539
6.85	51.962
6.85	53.6909
6.85	54.4993
6.85	55.8381
6.85	55.9139
6.85	55.9433
6.85	57.3765
6.85	57.9121
6.85	59.3153
6.85	59.3483
6.85	62.5181
6.85	62.6193
6.85	63.3742
6.85	64.9764
6.85	66.3075
6.85	67.0921
6.85	67.726
6.85	68.4727
6.85	68.6424
6.85	69.0295
6.85	70.0439
6.85	70.7148
6.85	72.3587
6.85	72.7031
6.85	73.1143
6.85	73.177
6.85	73.8247
6.85	75.2156
6.85	75.2284
6.85	75.318
6.85	75.8884
6.85	76.5926
6.85	77.2713
6.85	78.4294
6.85	78.8944
6.85	79.29
6.85	79.8118
6.85	81.3954
6.85	81.761
6.85	82.247
6.85	82.5803
6.85	82.9878
6.85	83.1942
6.85	83.4875
6.85	84.5706
6.85	86.0556
6.85	86.4826
6.85	88.4274
6.85	88.8437
6.85	88.9276
6.85	89.5153
6.85	89.869
6.85	90.4557
6.85	92.695
6.85	93.1174
6.85	94.2878
6.85	96.4105
6.85	97.6494
6.85	99.7327
6.85	100.955
6.85	102.305
6.85	102.906
6.85	104.436
6.85	110.02
6.85	111.213
6.85	111.857
6.85	113.9
6.85	118.568
6.85	120.707
6.85	123.479
6.85	124.593
6.85	126.224
6.85	129.773
6.85	134.207
6.85	134.659
6.85	135.256
6.85	138.307
6.85	140.031
6.85	141.528
6.85	144.272
6.85	145.411
6.85	145.545
6.85	146.341
6.85	148.993
6.85	150.665
6.85	154.537
6.85	157.507
6.85	157.575
6.85	158.575
6.85	158.738
6.85	163.436
6.85	165.502
6.85	167.07
6.85	170.158
6.85	171.833
6.85	172.237
6.85	175.447
6.85	177.983
6.85	181.277
6.85	186.062
6.85	191.136
6.85	195.135
6.85	207.04
6.85	232.959
6.85	249.039
6.85	254.869
6.85	262.765
6.85	272.656
6.85	275.088
6.85	288.039
6.85	289.663
6.85	293.92
6.85	309.785
6.85	316.051
6.85	318.445
6.85	341.553
6.85	348.236
6.85	375.627
6.85	518.146
6.85	567.562
6.85	610.741

## Sheet: ExtendedDataFigure8b
Scenario	Category	25th percentile	median	75th percentile
Carbon intensity	Decline	1.32561	2.65849	5.25303
Carbon intensity	No change	2.67524	5.34423	10.4044
Carbon intensity	Increase	5.56256	11.1556	22.0429
Energy efficiency	Decline	1.61689	3.04439	6.31295
Energy efficiency	No change	2.62055	4.90267	10.3213
Energy efficiency	Increase	4.64193	8.89362	18.5902
Inequality	Decline	1.16902	1.96642	3.48544
Inequality	No change	3.1583	5.56045	9.66237
Inequality	Increase	7.49802	12.775	23.1914

## Sheet: ExtendedDataFigure8c
Poverty line in USD/day (2017 PPP)	Simulation number	CO2e needed relative to global 2019 emissions (%)
2.15	1	7.4626
2.15	2	6.59786
2.15	3	6.44133
2.15	4	5.60691
2.15	5	7.3906
2.15	6	6.48952
2.15	7	5.24451
2.15	8	7.4726
2.15	9	6.01406
2.15	10	7.51828
2.15	11	5.32237
2.15	12	8.26952
2.15	13	5.68067
2.15	14	7.77249
2.15	15	4.82068
2.15	16	4.17562
2.15	17	5.95049
2.15	18	8.22683
2.15	19	4.77379
2.15	20	7.02923
2.15	21	8.05139
2.15	22	6.36881
2.15	23	4.72873
2.15	24	12.6811
2.15	25	4.33291
2.15	26	5.88216
2.15	27	6.75862
2.15	28	4.53103
2.15	29	6.22255
2.15	30	5.56274
2.15	31	5.3342
2.15	32	6.32168
2.15	33	6.80452
2.15	34	5.94387
2.15	35	7.14503
2.15	36	4.88068
2.15	37	7.24118
2.15	38	6.95663
2.15	39	6.16862
2.15	40	7.50781
2.15	41	4.01539
2.15	42	8.29015
2.15	43	6.56126
2.15	44	6.14831
2.15	45	6.50982
2.15	46	6.27674
2.15	47	7.36925
2.15	48	4.90952
2.15	49	5.80259
2.15	50	10.8346
2.15	51	6.97136
2.15	52	5.35645
2.15	53	6.80118
2.15	54	5.50362
2.15	55	8.07271
2.15	56	9.23466
2.15	57	10.8041
2.15	58	4.52629
2.15	59	5.80325
2.15	60	5.20441
2.15	61	5.69617
2.15	62	6.00558
2.15	63	7.75616
2.15	64	6.39004
2.15	65	12.4064
2.15	66	6.3067
2.15	67	6.3979
2.15	68	5.24526
2.15	69	6.02124
2.15	70	11.9178
2.15	71	6.55363
2.15	72	5.76381
2.15	73	5.79128
2.15	74	4.99917
2.15	75	5.81416
2.15	76	4.80819
2.15	77	4.72944
2.15	78	8.00886
2.15	79	7.22068
2.15	80	8.31105
2.15	81	7.2249
2.15	82	8.30538
2.15	83	5.93428
2.15	84	6.45544
2.15	85	7.10115
2.15	86	6.6187
2.15	87	8.28855
2.15	88	8.55179
2.15	89	5.24763
2.15	90	7.76372
2.15	91	7.16313
2.15	92	4.25962
2.15	93	7.75152
2.15	94	5.10565
2.15	95	8.03063
2.15	96	7.11406
2.15	97	4.093
2.15	98	6.85207
2.15	99	15.3976
2.15	100	4.90332
2.15	101	8.61143
2.15	102	4.74465
2.15	103	4.69846
2.15	104	7.40457
2.15	105	6.621
2.15	106	4.80708
2.15	107	7.07342
2.15	108	4.29947
2.15	109	3.75668
2.15	110	5.69192
2.15	111	4.97617
2.15	112	5.95679
2.15	113	5.43882
2.15	114	5.20521
2.15	115	5.10178
2.15	116	3.89726
2.15	117	4.33969
2.15	118	7.68095
2.15	119	4.90351
2.15	120	5.74298
2.15	121	4.96883
2.15	122	5.76967
2.15	123	7.63801
2.15	124	6.65579
2.15	125	4.64751
2.15	126	5.63399
2.15	127	6.7547
2.15	128	10.3308
2.15	129	6.51452
2.15	130	4.30153
2.15	131	4.32722
2.15	132	6.7288
2.15	133	6.04741
2.15	134	5.56227
2.15	135	5.16489
2.15	136	5.57356
2.15	137	8.80459
2.15	138	4.58961
2.15	139	5.77412
2.15	140	6.79181
2.15	141	5.95539
2.15	142	6.27348
2.15	143	7.44576
2.15	144	4.10319
2.15	145	7.68124
2.15	146	6.96531
2.15	147	11.5033
2.15	148	4.60258
2.15	149	5.68365
2.15	150	7.06792
2.15	151	8.14021
2.15	152	6.06582
2.15	153	8.36701
2.15	154	6.15994
2.15	155	6.70833
2.15	156	9.02168
2.15	157	5.70826
2.15	158	7.77343
2.15	159	3.86178
2.15	160	6.69544
2.15	161	5.77539
2.15	162	4.42798
2.15	163	4.37231
2.15	164	4.63991
2.15	165	5.50531
2.15	166	6.33002
2.15	167	6.99935
2.15	168	5.11165
2.15	169	8.53811
2.15	170	5.31268
2.15	171	8.16142
2.15	172	6.33017
2.15	173	6.78325
2.15	174	7.58426
2.15	175	7.16944
2.15	176	12.8329
2.15	177	5.2656
2.15	178	4.46107
2.15	179	7.82115
2.15	180	5.27095
2.15	181	5.38727
2.15	182	4.53592
2.15	183	5.59432
2.15	184	6.25569
2.15	185	5.17233
2.15	186	5.82121
2.15	187	7.56251
2.15	188	6.64552
2.15	189	11.1962
2.15	190	8.90776
2.15	191	5.14094
2.15	192	4.04079
2.15	193	5.48701
2.15	194	5.95871
2.15	195	4.7546
2.15	196	4.88847
2.15	197	6.43567
2.15	198	4.47755
2.15	199	7.10274
2.15	200	4.53999
2.15	201	9.33872
2.15	202	5.44015
2.15	203	6.3897
2.15	204	6.15145
2.15	205	7.11764
2.15	206	7.1773
2.15	207	5.60712
2.15	208	4.30808
2.15	209	6.07158
2.15	210	6.17559
2.15	211	6.46494
2.15	212	5.84715
2.15	213	8.55204
2.15	214	6.65045
2.15	215	7.06172
2.15	216	6.06511
2.15	217	5.59157
2.15	218	4.73935
2.15	219	5.30307
2.15	220	5.03933
2.15	221	11.1939
2.15	222	10.7622
2.15	223	4.69629
2.15	224	8.86758
2.15	225	3.11407
2.15	226	6.03652
2.15	227	7.24209
2.15	228	9.36127
2.15	229	6.19687
2.15	230	6.2323
2.15	231	3.1914
2.15	232	6.23885
2.15	233	8.90166
2.15	234	6.79814
2.15	235	6.96033
2.15	236	8.52121
2.15	237	4.85065
2.15	238	6.72045
2.15	239	4.59549
2.15	240	5.00753
2.15	241	6.74938
2.15	242	5.68673
2.15	243	3.62565
2.15	244	3.95046
2.15	245	6.65826
2.15	246	5.28381
2.15	247	7.34447
2.15	248	4.00736
2.15	249	4.18069
2.15	250	5.49671
2.15	251	4.0876
2.15	252	5.67633
2.15	253	7.45041
2.15	254	6.9129
2.15	255	5.35116
2.15	256	9.48275
2.15	257	15.4874
2.15	258	5.68131
2.15	259	7.13283
2.15	260	5.80242
2.15	261	9.33708
2.15	262	7.24266
2.15	263	7.60144
2.15	264	6.0586
2.15	265	7.20628
2.15	266	5.09985
2.15	267	7.46054
2.15	268	5.89132
2.15	269	6.79576
2.15	270	6.0157
2.15	271	4.89628
2.15	272	7.60813
2.15	273	7.67652
2.15	274	4.00812
2.15	275	7.12801
2.15	276	7.40851
2.15	277	6.28784
2.15	278	7.02943
2.15	279	4.118
2.15	280	8.28172
2.15	281	5.69128
2.15	282	5.80378
2.15	283	5.56377
2.15	284	5.57113
2.15	285	6.97934
2.15	286	6.01524
2.15	287	6.76045
2.15	288	6.11318
2.15	289	7.36707
2.15	290	4.74596
2.15	291	9.69042
2.15	292	7.00957
2.15	293	5.54334
2.15	294	6.88382
2.15	295	5.61835
2.15	296	6.61623
2.15	297	4.4948
2.15	298	6.63632
2.15	299	7.73314
2.15	300	5.36198
2.15	301	6.27737
2.15	302	4.79644
2.15	303	6.68574
2.15	304	7.11239
2.15	305	6.23842
2.15	306	6.85437
2.15	307	5.46179
2.15	308	5.1637
2.15	309	5.80554
2.15	310	4.87538
2.15	311	5.51335
2.15	312	8.76663
2.15	313	5.10227
2.15	314	5.71165
2.15	315	6.35257
2.15	316	7.85736
2.15	317	8.53451
2.15	318	5.13894
2.15	319	6.5638
2.15	320	5.41886
2.15	321	4.85011
2.15	322	4.94591
2.15	323	10.5536
2.15	324	5.26907
2.15	325	6.79039
2.15	326	6.25975
2.15	327	4.67393
2.15	328	8.18426
2.15	329	7.22939
2.15	330	7.56929
2.15	331	8.86156
2.15	332	8.18363
2.15	333	5.60393
2.15	334	6.68353
2.15	335	4.36435
2.15	336	6.60938
2.15	337	5.85376
2.15	338	4.90277
2.15	339	6.21118
2.15	340	5.5068
2.15	341	6.46385
2.15	342	6.71009
2.15	343	6.65538
2.15	344	5.49898
2.15	345	5.91874
2.15	346	6.52092
2.15	347	5.28263
2.15	348	7.15994
2.15	349	5.81469
2.15	350	5.56431
2.15	351	5.52787
2.15	352	10.7623
2.15	353	7.95611
2.15	354	6.62104
2.15	355	6.40678
2.15	356	5.26956
2.15	357	4.13065
2.15	358	7.85937
2.15	359	7.30511
2.15	360	4.09916
2.15	361	5.84381
2.15	362	6.30192
2.15	363	6.12789
2.15	364	5.52171
2.15	365	7.18622
2.15	366	7.61181
2.15	367	7.42436
2.15	368	5.20877
2.15	369	7.71257
2.15	370	4.39015
2.15	371	5.33862
2.15	372	5.40866
2.15	373	7.15152
2.15	374	4.91336
2.15	375	9.03178
2.15	376	5.49447
2.15	377	4.93297
2.15	378	5.10876
2.15	379	8.57951
2.15	380	6.36196
2.15	381	7.11764
2.15	382	6.23763
2.15	383	8.22137
2.15	384	7.938
2.15	385	7.70038
2.15	386	7.1606
2.15	387	6.12719
2.15	388	4.52263
2.15	389	5.40008
2.15	390	7.26247
2.15	391	5.25031
2.15	392	5.55703
2.15	393	6.62067
2.15	394	8.261
2.15	395	8.39555
2.15	396	5.73112
2.15	397	8.23485
2.15	398	5.79873
2.15	399	7.82912
2.15	400	5.12888
2.15	401	6.74635
2.15	402	5.6719
2.15	403	7.15635
2.15	404	5.09078
2.15	405	5.60838
2.15	406	6.31082
2.15	407	5.34138
2.15	408	7.82385
2.15	409	5.20839
2.15	410	4.17301
2.15	411	8.64276
2.15	412	10.446
2.15	413	6.43655
2.15	414	7.6085
2.15	415	9.02749
2.15	416	7.69223
2.15	417	6.31516
2.15	418	5.32032
2.15	419	6.62245
2.15	420	5.17979
2.15	421	6.42492
2.15	422	6.97215
2.15	423	8.38835
2.15	424	4.52306
2.15	425	9.88545
2.15	426	4.28845
2.15	427	4.57593
2.15	428	6.02796
2.15	429	5.36992
2.15	430	7.32596
2.15	431	6.30446
2.15	432	6.20644
2.15	433	5.52887
2.15	434	5.11038
2.15	435	5.9579
2.15	436	6.36875
2.15	437	6.39443
2.15	438	7.04758
2.15	439	5.03209
2.15	440	7.51493
2.15	441	7.71624
2.15	442	5.45985
2.15	443	5.91165
2.15	444	5.88417
2.15	445	6.4091
2.15	446	4.6707
2.15	447	5.91664
2.15	448	6.96496
2.15	449	5.02204
2.15	450	7.34405
2.15	451	6.12355
2.15	452	5.28908
2.15	453	4.94253
2.15	454	5.89456
2.15	455	9.85506
2.15	456	7.30306
2.15	457	7.6095
2.15	458	5.80263
2.15	459	5.1567
2.15	460	5.3971
2.15	461	4.79576
2.15	462	6.42902
2.15	463	4.34405
2.15	464	4.79805
2.15	465	6.77399
2.15	466	6.31185
2.15	467	8.39497
2.15	468	7.58093
2.15	469	6.33663
2.15	470	7.80427
2.15	471	3.96723
2.15	472	5.83049
2.15	473	8.98362
2.15	474	10.1393
2.15	475	9.66855
2.15	476	5.14135
2.15	477	8.62647
2.15	478	5.78958
2.15	479	5.90533
2.15	480	6.03816
2.15	481	4.59608
2.15	482	6.1707
2.15	483	5.95341
2.15	484	6.14718
2.15	485	6.49601
2.15	486	4.88245
2.15	487	6.29413
2.15	488	5.88989
2.15	489	5.21872
2.15	490	7.48851
2.15	491	6.51934
2.15	492	5.25955
2.15	493	6.57785
2.15	494	5.57482
2.15	495	10.2632
2.15	496	6.13589
2.15	497	5.20079
2.15	498	7.45062
2.15	499	9.60803
2.15	500	9.07498
2.15	501	9.90203
2.15	502	4.90395
2.15	503	4.54874
2.15	504	7.10053
2.15	505	6.29577
2.15	506	6.07286
2.15	507	6.08978
2.15	508	7.16354
2.15	509	8.40608
2.15	510	6.18474
2.15	511	5.9001
2.15	512	8.73539
2.15	513	4.63572
2.15	514	7.47829
2.15	515	8.5788
2.15	516	6.43865
2.15	517	5.79062
2.15	518	13.863
2.15	519	7.15823
2.15	520	7.33037
2.15	521	7.64966
2.15	522	5.64937
2.15	523	7.34716
2.15	524	7.35576
2.15	525	6.46105
2.15	526	6.61301
2.15	527	7.41228
2.15	528	5.46218
2.15	529	5.23429
2.15	530	4.72557
2.15	531	3.94254
2.15	532	8.09163
2.15	533	5.3914
2.15	534	6.29847
2.15	535	5.98923
2.15	536	7.14304
2.15	537	8.53822
2.15	538	8.37046
2.15	539	4.87569
2.15	540	4.88836
2.15	541	7.26709
2.15	542	7.47502
2.15	543	6.05377
2.15	544	8.38912
2.15	545	8.28274
2.15	546	6.12442
2.15	547	4.53807
2.15	548	7.54404
2.15	549	4.17862
2.15	550	6.91352
2.15	551	6.28066
2.15	552	4.99918
2.15	553	6.00453
2.15	554	7.13088
2.15	555	5.20473
2.15	556	6.22139
2.15	557	5.53506
2.15	558	5.50916
2.15	559	7.25037
2.15	560	5.01761
2.15	561	5.13562
2.15	562	6.47615
2.15	563	6.01384
2.15	564	5.76057
2.15	565	6.52922
2.15	566	7.70467
2.15	567	6.38169
2.15	568	4.9586
2.15	569	6.79223
2.15	570	5.58929
2.15	571	5.96575
2.15	572	10.3493
2.15	573	13.9531
2.15	574	6.32483
2.15	575	6.28608
2.15	576	6.25221
2.15	577	5.24161
2.15	578	5.96722
2.15	579	7.39211
2.15	580	7.53862
2.15	581	5.3267
2.15	582	7.04857
2.15	583	4.86421
2.15	584	5.7333
2.15	585	7.39493
2.15	586	5.22758
2.15	587	6.00412
2.15	588	7.85171
2.15	589	9.50809
2.15	590	10.8357
2.15	591	4.93268
2.15	592	4.68651
2.15	593	6.03582
2.15	594	4.73148
2.15	595	9.02138
2.15	596	8.75416
2.15	597	7.2726
2.15	598	7.13488
2.15	599	5.26901
2.15	600	5.60361
2.15	601	7.85152
2.15	602	5.8747
2.15	603	6.44062
2.15	604	4.90198
2.15	605	6.53116
2.15	606	5.61008
2.15	607	6.98021
2.15	608	5.5223
2.15	609	7.52698
2.15	610	6.51903
2.15	611	7.97054
2.15	612	7.36944
2.15	613	5.84741
2.15	614	6.89343
2.15	615	4.07051
2.15	616	6.21648
2.15	617	4.22781
2.15	618	7.21339
2.15	619	4.96884
2.15	620	7.55284
2.15	621	5.88271
2.15	622	4.80916
2.15	623	8.0037
2.15	624	6.22843
2.15	625	4.70702
2.15	626	6.30995
2.15	627	4.4564
2.15	628	10.7831
2.15	629	6.95334
2.15	630	9.04183
2.15	631	10.8419
2.15	632	4.5629
2.15	633	5.3179
2.15	634	5.08087
2.15	635	6.89832
2.15	636	7.32411
2.15	637	8.05667
2.15	638	5.95684
2.15	639	7.56531
2.15	640	6.10849
2.15	641	4.75976
2.15	642	6.89816
2.15	643	4.73786
2.15	644	7.53952
2.15	645	7.87699
2.15	646	8.87957
2.15	647	5.13059
2.15	648	7.22149
2.15	649	5.50024
2.15	650	8.21924
2.15	651	4.2854
2.15	652	7.21423
2.15	653	5.00482
2.15	654	7.0967
2.15	655	6.19078
2.15	656	6.40318
2.15	657	9.60156
2.15	658	7.16274
2.15	659	5.59532
2.15	660	10.1616
2.15	661	5.83379
2.15	662	7.6077
2.15	663	11.772
2.15	664	5.72596
2.15	665	5.41298
2.15	666	5.16703
2.15	667	6.98536
2.15	668	5.74582
2.15	669	4.84905
2.15	670	7.37309
2.15	671	5.93314
2.15	672	6.13388
2.15	673	5.81797
2.15	674	4.91741
2.15	675	4.78211
2.15	676	4.63245
2.15	677	5.3043
2.15	678	6.19363
2.15	679	10.328
2.15	680	4.8522
2.15	681	5.26976
2.15	682	6.8925
2.15	683	5.75286
2.15	684	5.64159
2.15	685	7.55247
2.15	686	7.00626
2.15	687	7.2552
2.15	688	5.30787
2.15	689	5.06478
2.15	690	8.48682
2.15	691	8.24522
2.15	692	7.10613
2.15	693	7.79044
2.15	694	8.98892
2.15	695	5.14353
2.15	696	5.17502
2.15	697	6.71534
2.15	698	5.4314
2.15	699	5.88102
2.15	700	8.1068
2.15	701	7.29775
2.15	702	6.07552
2.15	703	5.39167
2.15	704	4.25231
2.15	705	4.78916
2.15	706	4.96651
2.15	707	5.30794
2.15	708	7.0679
2.15	709	4.95735
2.15	710	6.68355
2.15	711	6.86906
2.15	712	4.71162
2.15	713	7.19515
2.15	714	6.90114
2.15	715	4.79272
2.15	716	6.8348
2.15	717	7.54879
2.15	718	6.37852
2.15	719	6.38555
2.15	720	6.16945
2.15	721	7.95027
2.15	722	6.45163
2.15	723	4.88043
2.15	724	6.18508
2.15	725	5.29845
2.15	726	3.96643
2.15	727	10.3854
2.15	728	4.87114
2.15	729	9.77848
2.15	730	8.24149
2.15	731	6.26952
2.15	732	6.78604
2.15	733	6.2163
2.15	734	7.31826
2.15	735	7.16138
2.15	736	7.1735
2.15	737	3.55178
2.15	738	7.40745
2.15	739	7.55362
2.15	740	6.79359
2.15	741	4.88732
2.15	742	6.49274
2.15	743	4.48734
2.15	744	6.76188
2.15	745	4.0413
2.15	746	4.96097
2.15	747	6.18544
2.15	748	8.14396
2.15	749	5.83211
2.15	750	9.55342
2.15	751	5.30613
2.15	752	6.62372
2.15	753	7.28556
2.15	754	9.17441
2.15	755	4.29219
2.15	756	4.97268
2.15	757	6.61702
2.15	758	5.13985
2.15	759	4.2257
2.15	760	5.55955
2.15	761	8.65349
2.15	762	5.94684
2.15	763	6.39228
2.15	764	5.80411
2.15	765	4.20975
2.15	766	5.91906
2.15	767	5.81892
2.15	768	4.62573
2.15	769	5.03024
2.15	770	5.60361
2.15	771	9.20832
2.15	772	5.86563
2.15	773	6.84369
2.15	774	6.47851
2.15	775	13.3546
2.15	776	6.58357
2.15	777	6.39601
2.15	778	4.53868
2.15	779	5.47831
2.15	780	6.99299
2.15	781	5.00596
2.15	782	4.71857
2.15	783	5.1413
2.15	784	5.59791
2.15	785	5.81165
2.15	786	6.18827
2.15	787	7.97082
2.15	788	6.69377
2.15	789	6.36748
2.15	790	7.20087
2.15	791	9.23807
2.15	792	6.45928
2.15	793	5.2404
2.15	794	7.06887
2.15	795	5.751
2.15	796	6.18797
2.15	797	5.0824
2.15	798	5.85735
2.15	799	4.63443
2.15	800	8.67738
2.15	801	7.46062
2.15	802	6.90997
2.15	803	8.29213
2.15	804	6.03112
2.15	805	9.14481
2.15	806	6.08223
2.15	807	5.6398
2.15	808	6.66384
2.15	809	6.01383
2.15	810	4.80855
2.15	811	7.90779
2.15	812	7.01084
2.15	813	7.64191
2.15	814	6.62192
2.15	815	5.93906
2.15	816	4.57188
2.15	817	5.41886
2.15	818	5.43957
2.15	819	5.76688
2.15	820	3.89064
2.15	821	8.37608
2.15	822	8.53521
2.15	823	5.96373
2.15	824	4.8474
2.15	825	8.27645
2.15	826	7.97739
2.15	827	6.8101
2.15	828	5.60797
2.15	829	4.40367
2.15	830	6.51367
2.15	831	5.63495
2.15	832	4.7988
2.15	833	6.42949
2.15	834	7.05318
2.15	835	7.81705
2.15	836	5.71589
2.15	837	8.20997
2.15	838	4.09507
2.15	839	9.16371
2.15	840	6.84489
2.15	841	6.16991
2.15	842	5.00444
2.15	843	4.7819
2.15	844	5.81316
2.15	845	8.35756
2.15	846	10.1818
2.15	847	4.95134
2.15	848	10.0705
2.15	849	5.90262
2.15	850	4.87208
2.15	851	5.1378
2.15	852	6.35954
2.15	853	5.30672
2.15	854	8.59467
2.15	855	6.53498
2.15	856	3.49266
2.15	857	5.08453
2.15	858	5.98385
2.15	859	6.39621
2.15	860	5.93283
2.15	861	5.25552
2.15	862	5.05421
2.15	863	8.66972
2.15	864	4.58548
2.15	865	8.48862
2.15	866	4.69157
2.15	867	12.8411
2.15	868	4.16737
2.15	869	8.07979
2.15	870	4.36364
2.15	871	4.77588
2.15	872	4.33592
2.15	873	4.85798
2.15	874	5.70121
2.15	875	5.3204
2.15	876	6.07776
2.15	877	4.8391
2.15	878	9.94559
2.15	879	6.58441
2.15	880	8.43353
2.15	881	5.11305
2.15	882	6.37372
2.15	883	5.1127
2.15	884	6.03959
2.15	885	5.47684
2.15	886	10.419
2.15	887	6.22073
2.15	888	8.64353
2.15	889	4.72102
2.15	890	7.59163
2.15	891	4.84486
2.15	892	5.03679
2.15	893	5.37679
2.15	894	6.43783
2.15	895	6.29674
2.15	896	7.4341
2.15	897	5.15173
2.15	898	4.56864
2.15	899	6.8209
2.15	900	9.20746
2.15	901	7.60204
2.15	902	7.37716
2.15	903	4.90979
2.15	904	6.49894
2.15	905	6.01559
2.15	906	7.16286
2.15	907	7.18126
2.15	908	7.33146
2.15	909	8.49985
2.15	910	9.0816
2.15	911	5.84873
2.15	912	7.90348
2.15	913	5.30915
2.15	914	6.92079
2.15	915	8.00089
2.15	916	11.2082
2.15	917	6.11272
2.15	918	6.93461
2.15	919	9.21887
2.15	920	6.92394
2.15	921	5.33442
2.15	922	7.6144
2.15	923	6.38291
2.15	924	7.85927
2.15	925	6.28648
2.15	926	7.88233
2.15	927	5.75603
2.15	928	4.63117
2.15	929	7.92635
2.15	930	7.29922
2.15	931	9.32874
2.15	932	6.06495
2.15	933	8.49382
2.15	934	5.82114
2.15	935	5.79195
2.15	936	11.2946
2.15	937	5.92809
2.15	938	5.09737
2.15	939	4.77936
2.15	940	5.59884
2.15	941	3.17292
2.15	942	4.52798
2.15	943	9.45846
2.15	944	7.6352
2.15	945	8.43825
2.15	946	5.04801
2.15	947	9.40332
2.15	948	6.00738
2.15	949	10.8424
2.15	950	7.67178
2.15	951	6.83102
2.15	952	4.98002
2.15	953	6.40339
2.15	954	6.43882
2.15	955	5.03564
2.15	956	5.24644
2.15	957	5.26401
2.15	958	5.83904
2.15	959	6.46068
2.15	960	4.78296
2.15	961	5.26222
2.15	962	4.68105
2.15	963	7.19606
2.15	964	4.36915
2.15	965	7.24506
2.15	966	4.76856
2.15	967	6.93036
2.15	968	4.75516
2.15	969	7.18988
2.15	970	6.68687
2.15	971	3.98007
2.15	972	5.19071
2.15	973	7.78208
2.15	974	7.44459
2.15	975	6.88231
2.15	976	7.90918
2.15	977	5.47601
2.15	978	4.62615
2.15	979	5.38684
2.15	980	5.9759
2.15	981	5.46833
2.15	982	13.0702
2.15	983	6.1108
2.15	984	5.41608
2.15	985	6.59041
2.15	986	6.71396
2.15	987	5.78127
2.15	988	4.35905
2.15	989	7.18222
2.15	990	14.4698
2.15	991	5.89612
2.15	992	6.28651
2.15	993	6.45824
2.15	994	4.51384
2.15	995	6.66162
2.15	996	3.92914
2.15	997	5.37561
2.15	998	7.31571
2.15	999	7.78699
2.15	1000	8.15177
3.65	1	26.3102
3.65	2	21.3513
3.65	3	24.3283
3.65	4	17.4976
3.65	5	23.8156
3.65	6	23.3297
3.65	7	16.0449
3.65	8	25.2499
3.65	9	21.3368
3.65	10	29.4134
3.65	11	15.8617
3.65	12	28.8927
3.65	13	16.2008
3.65	14	28.7298
3.65	15	16.9063
3.65	16	12.3811
3.65	17	18.6798
3.65	18	27.6812
3.65	19	16.0066
3.65	20	22.2041
3.65	21	27.2927
3.65	22	23.0638
3.65	23	17.1383
3.65	24	49.1846
3.65	25	13.9824
3.65	26	17.4038
3.65	27	24.1042
3.65	28	14.7817
3.65	29	21.8123
3.65	30	19.0617
3.65	31	16.3493
3.65	32	21.0275
3.65	33	20.4316
3.65	34	20.437
3.65	35	21.3764
3.65	36	15.3788
3.65	37	24.1852
3.65	38	20.2998
3.65	39	19.1444
3.65	40	25.3759
3.65	41	12.0754
3.65	42	28.3916
3.65	43	20.6186
3.65	44	20.2797
3.65	45	21.7728
3.65	46	20.9757
3.65	47	25.1681
3.65	48	14.9819
3.65	49	20.1342
3.65	50	33.568
3.65	51	21.6953
3.65	52	18.0885
3.65	53	20.6977
3.65	54	17.612
3.65	55	26.5234
3.65	56	31.3081
3.65	57	34.7934
3.65	58	14.2208
3.65	59	18.4994
3.65	60	20.9878
3.65	61	16.1504
3.65	62	17.7801
3.65	63	23.2917
3.65	64	20.6384
3.65	65	49.8911
3.65	66	19.3211
3.65	67	20.5612
3.65	68	18.4401
3.65	69	17.5429
3.65	70	40.8764
3.65	71	21.5781
3.65	72	19.3938
3.65	73	18.6665
3.65	74	14.8509
3.65	75	18.3309
3.65	76	15.2204
3.65	77	14.67
3.65	78	23.6276
3.65	79	23.0638
3.65	80	27.6525
3.65	81	22.2911
3.65	82	25.9204
3.65	83	17.5034
3.65	84	22.6994
3.65	85	22.1644
3.65	86	22.0418
3.65	87	29.9278
3.65	88	28.8133
3.65	89	13.8434
3.65	90	25.8099
3.65	91	21.0933
3.65	92	12.5439
3.65	93	25.7771
3.65	94	14.4915
3.65	95	27.427
3.65	96	24.4885
3.65	97	13.4954
3.65	98	21.2954
3.65	99	63.3144
3.65	100	15.1912
3.65	101	26.1307
3.65	102	13.4245
3.65	103	17.1948
3.65	104	21.2553
3.65	105	21.9382
3.65	106	15.0071
3.65	107	24.5753
3.65	108	14.0087
3.65	109	12.0831
3.65	110	18.1518
3.65	111	15.4675
3.65	112	19.0944
3.65	113	18.2436
3.65	114	15.3296
3.65	115	17.3989
3.65	116	11.7613
3.65	117	13.7439
3.65	118	27.083
3.65	119	14.259
3.65	120	17.9339
3.65	121	14.1013
3.65	122	21.3959
3.65	123	26.9589
3.65	124	24.6645
3.65	125	16.1557
3.65	126	21.8118
3.65	127	25.3901
3.65	128	36.2226
3.65	129	19.3433
3.65	130	13.0352
3.65	131	15.3512
3.65	132	20.9109
3.65	133	20.9109
3.65	134	18.4113
3.65	135	17.2423
3.65	136	18.4574
3.65	137	30.8541
3.65	138	14.3416
3.65	139	17.2236
3.65	140	18.7245
3.65	141	19.2164
3.65	142	18.0364
3.65	143	26.1844
3.65	144	11.6843
3.65	145	27.3482
3.65	146	22.4811
3.65	147	43.2953
3.65	148	13.9771
3.65	149	18.1236
3.65	150	22.594
3.65	151	27.6307
3.65	152	19.0863
3.65	153	26.1999
3.65	154	22.1077
3.65	155	23.882
3.65	156	26.1055
3.65	157	20.2032
3.65	158	27.3837
3.65	159	12.9121
3.65	160	21.693
3.65	161	19.8216
3.65	162	15.2117
3.65	163	13.1385
3.65	164	14.2703
3.65	165	16.2646
3.65	166	18.14
3.65	167	22.1445
3.65	168	18.0587
3.65	169	27.3602
3.65	170	17.9396
3.65	171	29.4174
3.65	172	20.7619
3.65	173	22.4978
3.65	174	26.0216
3.65	175	25.7164
3.65	176	44.3373
3.65	177	15.6637
3.65	178	17.0022
3.65	179	25.0377
3.65	180	16.4712
3.65	181	17.4133
3.65	182	13.2717
3.65	183	17.6639
3.65	184	20.6894
3.65	185	16.0002
3.65	186	21.8187
3.65	187	24.537
3.65	188	21.3818
3.65	189	40.8482
3.65	190	29.7821
3.65	191	17.6225
3.65	192	12.2
3.65	193	16.9719
3.65	194	18.7577
3.65	195	15.0664
3.65	196	14.8106
3.65	197	22.8306
3.65	198	13.232
3.65	199	24.3643
3.65	200	14.9899
3.65	201	30.1796
3.65	202	20.5617
3.65	203	20.521
3.65	204	19.2679
3.65	205	24.8812
3.65	206	23.9253
3.65	207	19.3529
3.65	208	14.1172
3.65	209	20.8825
3.65	210	21.7384
3.65	211	18.0134
3.65	212	19.1693
3.65	213	27.7354
3.65	214	23.4154
3.65	215	25.6929
3.65	216	20.5012
3.65	217	18.2714
3.65	218	16.7962
3.65	219	16.7043
3.65	220	16.3619
3.65	221	43.965
3.65	222	38.6479
3.65	223	13.98
3.65	224	26.898
3.65	225	9.44998
3.65	226	18.4604
3.65	227	22.7692
3.65	228	38.0221
3.65	229	21.558
3.65	230	18.7942
3.65	231	11.0747
3.65	232	24.5386
3.65	233	30.9829
3.65	234	22.9556
3.65	235	25.4823
3.65	236	32.2423
3.65	237	14.6613
3.65	238	23.8563
3.65	239	14.898
3.65	240	16.1666
3.65	241	19.4026
3.65	242	19.4423
3.65	243	15.0012
3.65	244	12.1836
3.65	245	22.1334
3.65	246	15.6947
3.65	247	26.1844
3.65	248	15.0094
3.65	249	12.8541
3.65	250	14.918
3.65	251	13.1479
3.65	252	16.8337
3.65	253	22.0154
3.65	254	20.6964
3.65	255	18.3273
3.65	256	31.9626
3.65	257	62.901
3.65	258	16.4383
3.65	259	25.5575
3.65	260	20.0352
3.65	261	38.0013
3.65	262	23.2491
3.65	263	27.7583
3.65	264	20.1004
3.65	265	23.1424
3.65	266	14.3756
3.65	267	22.0548
3.65	268	18.448
3.65	269	21.8511
3.65	270	17.4908
3.65	271	16.29
3.65	272	25.4944
3.65	273	24.7811
3.65	274	13.5186
3.65	275	22.597
3.65	276	24.6919
3.65	277	18.8366
3.65	278	23.994
3.65	279	14.8163
3.65	280	31.1815
3.65	281	17.9983
3.65	282	15.2507
3.65	283	19.4244
3.65	284	18.1766
3.65	285	21.9567
3.65	286	20.3337
3.65	287	21.9368
3.65	288	23.0661
3.65	289	23.596
3.65	290	17.0844
3.65	291	38.5243
3.65	292	21.7532
3.65	293	18.5683
3.65	294	26.9331
3.65	295	17.7622
3.65	296	23.9669
3.65	297	15.4118
3.65	298	22.8615
3.65	299	25.786
3.65	300	19.1086
3.65	301	19.7626
3.65	302	16.5163
3.65	303	20.4932
3.65	304	27.0737
3.65	305	20.3827
3.65	306	20.331
3.65	307	17.8707
3.65	308	15.6133
3.65	309	18.9331
3.65	310	17.8776
3.65	311	17.4661
3.65	312	30.1573
3.65	313	16.8074
3.65	314	16.4213
3.65	315	19.8039
3.65	316	27.9204
3.65	317	29.5102
3.65	318	20.8238
3.65	319	22.255
3.65	320	16.8377
3.65	321	15.1652
3.65	322	15.0088
3.65	323	39.3968
3.65	324	17.7706
3.65	325	29.9619
3.65	326	18.0082
3.65	327	14.2868
3.65	328	25.3722
3.65	329	24.7147
3.65	330	26.9191
3.65	331	26.2713
3.65	332	30.2382
3.65	333	18.4626
3.65	334	22.5202
3.65	335	17.6853
3.65	336	24.2501
3.65	337	17.246
3.65	338	15.9236
3.65	339	20.0182
3.65	340	17.3142
3.65	341	19.0358
3.65	342	24.4577
3.65	343	22.2893
3.65	344	16.0396
3.65	345	25.9482
3.65	346	20.9589
3.65	347	16.9206
3.65	348	19.8294
3.65	349	19.5094
3.65	350	22.745
3.65	351	16.8754
3.65	352	34.7245
3.65	353	22.8866
3.65	354	21.1806
3.65	355	20.2993
3.65	356	17.4571
3.65	357	12.5493
3.65	358	27.6686
3.65	359	20.9437
3.65	360	13.1377
3.65	361	17.2709
3.65	362	18.8368
3.65	363	21.1127
3.65	364	19.6576
3.65	365	24.4403
3.65	366	26.7135
3.65	367	21.8268
3.65	368	15.4725
3.65	369	29.4848
3.65	370	15.0554
3.65	371	17.8055
3.65	372	15.523
3.65	373	21.5011
3.65	374	16.3564
3.65	375	36.2527
3.65	376	20.6909
3.65	377	16.2851
3.65	378	13.9099
3.65	379	30.1682
3.65	380	23.2478
3.65	381	22.3642
3.65	382	21.5702
3.65	383	27.2246
3.65	384	29.1348
3.65	385	25.0263
3.65	386	22.871
3.65	387	20.9597
3.65	388	14.0954
3.65	389	15.1455
3.65	390	23.5771
3.65	391	16.6326
3.65	392	16.8141
3.65	393	20.6767
3.65	394	27.6548
3.65	395	24.4855
3.65	396	17.5794
3.65	397	30.4962
3.65	398	17.541
3.65	399	23.769
3.65	400	18.9977
3.65	401	22.6611
3.65	402	20.7557
3.65	403	20.4248
3.65	404	15.9495
3.65	405	18.4638
3.65	406	22.0351
3.65	407	17.4376
3.65	408	29.6359
3.65	409	14.3359
3.65	410	14.0117
3.65	411	35.0076
3.65	412	37.6457
3.65	413	24.079
3.65	414	23.0647
3.65	415	30.0602
3.65	416	20.5768
3.65	417	21.7146
3.65	418	16.6272
3.65	419	21.4114
3.65	420	20.244
3.65	421	20.6688
3.65	422	22.9439
3.65	423	30.6028
3.65	424	14.6098
3.65	425	31.7332
3.65	426	15.0446
3.65	427	15.4584
3.65	428	33.3512
3.65	429	18.5253
3.65	430	26.1022
3.65	431	19.7125
3.65	432	21.8116
3.65	433	19.1946
3.65	434	16.2293
3.65	435	18.8997
3.65	436	20.8001
3.65	437	22.7209
3.65	438	18.3443
3.65	439	18.3307
3.65	440	22.1224
3.65	441	25.4761
3.65	442	16.0858
3.65	443	19.9282
3.65	444	23.23
3.65	445	21.2611
3.65	446	15.6598
3.65	447	19.2032
3.65	448	22.3546
3.65	449	16.1846
3.65	450	21.8003
3.65	451	21.9998
3.65	452	16.7324
3.65	453	13.5821
3.65	454	17.5648
3.65	455	30.812
3.65	456	24.7254
3.65	457	27.9345
3.65	458	18.1702
3.65	459	15.9257
3.65	460	16.0152
3.65	461	15.8116
3.65	462	22.1763
3.65	463	14.7353
3.65	464	14.4473
3.65	465	24.9667
3.65	466	22.1693
3.65	467	27.1871
3.65	468	24.0416
3.65	469	21.3912
3.65	470	27.679
3.65	471	11.6003
3.65	472	17.2458
3.65	473	28.5442
3.65	474	32.691
3.65	475	31.6553
3.65	476	16.7133
3.65	477	24.9771
3.65	478	18.6389
3.65	479	18.3649
3.65	480	21.0643
3.65	481	14.4421
3.65	482	18.4987
3.65	483	19.0593
3.65	484	22.0295
3.65	485	18.4584
3.65	486	14.7169
3.65	487	19.6288
3.65	488	19.9418
3.65	489	15.0436
3.65	490	23.1857
3.65	491	20.9278
3.65	492	18.5212
3.65	493	19.2425
3.65	494	20.447
3.65	495	35.8351
3.65	496	18.9909
3.65	497	16.9779
3.65	498	28.0813
3.65	499	26.4743
3.65	500	29.4809
3.65	501	37.9121
3.65	502	17.8906
3.65	503	12.514
3.65	504	23.5742
3.65	505	19.3741
3.65	506	18.0719
3.65	507	18.5445
3.65	508	25.1208
3.65	509	25.0892
3.65	510	22.054
3.65	511	18.7283
3.65	512	26.8479
3.65	513	13.2013
3.65	514	24.8904
3.65	515	26.6031
3.65	516	18.4519
3.65	517	20.36
3.65	518	57.0815
3.65	519	24.8201
3.65	520	29.044
3.65	521	24.9285
3.65	522	17.0332
3.65	523	23.3272
3.65	524	24.2787
3.65	525	19.9131
3.65	526	24.3747
3.65	527	22.054
3.65	528	17.6598
3.65	529	16.5157
3.65	530	15.3166
3.65	531	12.6868
3.65	532	26.4352
3.65	533	16.6251
3.65	534	21.9831
3.65	535	19.3895
3.65	536	24.1237
3.65	537	31.7035
3.65	538	30.29
3.65	539	15.1808
3.65	540	16.4281
3.65	541	28.7072
3.65	542	23.2285
3.65	543	17.9898
3.65	544	29.8601
3.65	545	29.136
3.65	546	20.0105
3.65	547	15.4947
3.65	548	22.0477
3.65	549	12.6529
3.65	550	21.6701
3.65	551	21.9542
3.65	552	19.6171
3.65	553	21.0458
3.65	554	22.6481
3.65	555	16.5166
3.65	556	20.9704
3.65	557	17.3684
3.65	558	16.863
3.65	559	23.5389
3.65	560	18.6569
3.65	561	15.2481
3.65	562	16.9971
3.65	563	19.4817
3.65	564	20.7896
3.65	565	22.4048
3.65	566	20.9608
3.65	567	20.5018
3.65	568	14.6195
3.65	569	22.4331
3.65	570	17.0655
3.65	571	21.0324
3.65	572	40.0648
3.65	573	59.1225
3.65	574	18.2791
3.65	575	22.6959
3.65	576	19.6491
3.65	577	14.7969
3.65	578	17.56
3.65	579	27.8339
3.65	580	24.375
3.65	581	17.6523
3.65	582	22.8954
3.65	583	14.5777
3.65	584	16.9338
3.65	585	25.7539
3.65	586	17.0836
3.65	587	18.7516
3.65	588	28.6321
3.65	589	33.1516
3.65	590	62.5221
3.65	591	16.5814
3.65	592	14.2424
3.65	593	19.7221
3.65	594	14.2102
3.65	595	27.1574
3.65	596	34.4508
3.65	597	23.7669
3.65	598	24.0685
3.65	599	16.9981
3.65	600	16.2634
3.65	601	25.5923
3.65	602	17.3556
3.65	603	17.5411
3.65	604	19.2924
3.65	605	21.4601
3.65	606	21.2527
3.65	607	22.6051
3.65	608	17.4219
3.65	609	33.5189
3.65	610	27.1498
3.65	611	29.8688
3.65	612	27.9548
3.65	613	19.3643
3.65	614	22.6918
3.65	615	13.0471
3.65	616	19.574
3.65	617	14.3984
3.65	618	25.5515
3.65	619	15.0404
3.65	620	24.4886
3.65	621	16.6338
3.65	622	14.7578
3.65	623	26.3819
3.65	624	21.6405
3.65	625	16.4575
3.65	626	22.2126
3.65	627	18.1418
3.65	628	36.4601
3.65	629	26.2563
3.65	630	27.921
3.65	631	45.7951
3.65	632	14.6776
3.65	633	17.804
3.65	634	14.9066
3.65	635	23.5711
3.65	636	24.3699
3.65	637	30.9719
3.65	638	18.7366
3.65	639	24.9726
3.65	640	23.705
3.65	641	16.6586
3.65	642	22.1057
3.65	643	13.9672
3.65	644	25.968
3.65	645	26.8737
3.65	646	32.6486
3.65	647	14.1217
3.65	648	23.9419
3.65	649	22.5232
3.65	650	26.8968
3.65	651	14.8886
3.65	652	23.4734
3.65	653	17.5017
3.65	654	24.6859
3.65	655	18.7745
3.65	656	20.1911
3.65	657	36.4968
3.65	658	21.5071
3.65	659	19.1509
3.65	660	34.3482
3.65	661	18.4463
3.65	662	37.2598
3.65	663	37.9563
3.65	664	21.4515
3.65	665	15.6293
3.65	666	14.9797
3.65	667	21.7757
3.65	668	21.8508
3.65	669	17.9543
3.65	670	25.7615
3.65	671	19.4231
3.65	672	20.9561
3.65	673	20.3639
3.65	674	14.9833
3.65	675	13.8022
3.65	676	13.573
3.65	677	18.3413
3.65	678	24.127
3.65	679	37.9159
3.65	680	15.1784
3.65	681	16.4765
3.65	682	22.0068
3.65	683	20.7703
3.65	684	17.3757
3.65	685	25.6225
3.65	686	18.6666
3.65	687	26.8787
3.65	688	16.3645
3.65	689	15.0943
3.65	690	30.8291
3.65	691	30.8478
3.65	692	22.5562
3.65	693	25.924
3.65	694	31.1022
3.65	695	18.1617
3.65	696	15.4284
3.65	697	22.5598
3.65	698	16.4171
3.65	699	20.0912
3.65	700	25.8424
3.65	701	26.1549
3.65	702	19.1101
3.65	703	16.8081
3.65	704	15.7998
3.65	705	16.4629
3.65	706	15.6739
3.65	707	17.8772
3.65	708	23.6048
3.65	709	18.5786
3.65	710	21.748
3.65	711	25.4149
3.65	712	14.6468
3.65	713	25.648
3.65	714	24.7447
3.65	715	14.9986
3.65	716	20.4865
3.65	717	22.4009
3.65	718	23.9464
3.65	719	23.5662
3.65	720	20.9676
3.65	721	28.4689
3.65	722	19.9159
3.65	723	15.7709
3.65	724	23.3033
3.65	725	18.588
3.65	726	13.3989
3.65	727	33.4828
3.65	728	15.4216
3.65	729	30.2995
3.65	730	31.6453
3.65	731	16.8613
3.65	732	25.5194
3.65	733	20.3818
3.65	734	26.032
3.65	735	21.5561
3.65	736	23.9896
3.65	737	10.6462
3.65	738	25.7144
3.65	739	22.5668
3.65	740	21.9767
3.65	741	16.8333
3.65	742	22.4189
3.65	743	14.3783
3.65	744	20.7687
3.65	745	12.1983
3.65	746	14.7764
3.65	747	22.5573
3.65	748	29.6779
3.65	749	20.622
3.65	750	31.0446
3.65	751	16.1955
3.65	752	19.8549
3.65	753	22.7009
3.65	754	31.1713
3.65	755	12.1113
3.65	756	17.34
3.65	757	21.6773
3.65	758	17.3234
3.65	759	13.9217
3.65	760	19.2012
3.65	761	22.7875
3.65	762	19.3869
3.65	763	23.0596
3.65	764	17.2598
3.65	765	14.0918
3.65	766	20.8719
3.65	767	20.284
3.65	768	14.7562
3.65	769	18.1843
3.65	770	18.048
3.65	771	28.5414
3.65	772	15.4347
3.65	773	21.8132
3.65	774	18.7416
3.65	775	52.5076
3.65	776	26.6749
3.65	777	19.5384
3.65	778	14.2093
3.65	779	15.7185
3.65	780	20.7722
3.65	781	15.9466
3.65	782	14.0016
3.65	783	16.1354
3.65	784	19.02
3.65	785	17.1926
3.65	786	22.1939
3.65	787	25.5641
3.65	788	21.95
3.65	789	20.8015
3.65	790	25.6056
3.65	791	29.865
3.65	792	17.3681
3.65	793	16.8704
3.65	794	23.8412
3.65	795	15.9756
3.65	796	19.7822
3.65	797	17.3252
3.65	798	19.9858
3.65	799	17.0578
3.65	800	30.4686
3.65	801	23.3146
3.65	802	20.1208
3.65	803	33.7715
3.65	804	17.5147
3.65	805	34.2192
3.65	806	18.2568
3.65	807	16.6622
3.65	808	23.5382
3.65	809	20.2907
3.65	810	15.3719
3.65	811	22.2228
3.65	812	20.8927
3.65	813	29.101
3.65	814	19.7001
3.65	815	18.2628
3.65	816	13.7273
3.65	817	17.5479
3.65	818	20.0453
3.65	819	17.2468
3.65	820	12.2593
3.65	821	26.0187
3.65	822	30.998
3.65	823	17.8522
3.65	824	14.8676
3.65	825	29.9352
3.65	826	33.4238
3.65	827	19.7743
3.65	828	17.9738
3.65	829	13.8096
3.65	830	20.5554
3.65	831	18.1952
3.65	832	15.7387
3.65	833	22.8862
3.65	834	24.0992
3.65	835	24.8244
3.65	836	15.9268
3.65	837	32.2938
3.65	838	13.328
3.65	839	30.221
3.65	840	27.7921
3.65	841	18.6302
3.65	842	16.391
3.65	843	14.5385
3.65	844	16.5847
3.65	845	33.6898
3.65	846	37.654
3.65	847	15.0485
3.65	848	43.4112
3.65	849	18.1069
3.65	850	15.3389
3.65	851	15.073
3.65	852	22.2647
3.65	853	16.0431
3.65	854	27.466
3.65	855	20.1815
3.65	856	9.84191
3.65	857	14.8846
3.65	858	21.1554
3.65	859	22.0686
3.65	860	20.5575
3.65	861	19.7398
3.65	862	14.4731
3.65	863	34.164
3.65	864	13.9121
3.65	865	28.7191
3.65	866	13.7633
3.65	867	49.7453
3.65	868	12.4053
3.65	869	28.9093
3.65	870	14.0264
3.65	871	15.2861
3.65	872	13.4673
3.65	873	15.4207
3.65	874	16.7024
3.65	875	14.2249
3.65	876	20.0399
3.65	877	14.3741
3.65	878	36.3478
3.65	879	23.1714
3.65	880	28.5623
3.65	881	16.5495
3.65	882	25.5755
3.65	883	17.0719
3.65	884	22.6353
3.65	885	16.6937
3.65	886	40.5436
3.65	887	20
3.65	888	27.3951
3.65	889	14.3675
3.65	890	24.9619
3.65	891	20.2796
3.65	892	16.6001
3.65	893	20.5328
3.65	894	21.3406
3.65	895	21.8332
3.65	896	25.5937
3.65	897	18.1267
3.65	898	14.6019
3.65	899	22.2642
3.65	900	35.8213
3.65	901	24.6799
3.65	902	30.415
3.65	903	16.6745
3.65	904	18.4367
3.65	905	15.4511
3.65	906	24.8238
3.65	907	23.845
3.65	908	29.1506
3.65	909	34.6712
3.65	910	31.1326
3.65	911	18.1719
3.65	912	30.1134
3.65	913	17.239
3.65	914	28.5833
3.65	915	26.039
3.65	916	41.1905
3.65	917	22.3555
3.65	918	24.8175
3.65	919	34.3268
3.65	920	22.2485
3.65	921	16.3181
3.65	922	23.2279
3.65	923	20.0419
3.65	924	25.8645
3.65	925	20.9953
3.65	926	28.0236
3.65	927	18.6524
3.65	928	14.4833
3.65	929	26.0376
3.65	930	27.9759
3.65	931	32.3205
3.65	932	21.1003
3.65	933	27.8075
3.65	934	18.3268
3.65	935	19.6995
3.65	936	40.7009
3.65	937	16.1949
3.65	938	17.6709
3.65	939	15.5328
3.65	940	19.3224
3.65	941	9.02213
3.65	942	14.0508
3.65	943	32.7642
3.65	944	25.6883
3.65	945	27.8482
3.65	946	15.9341
3.65	947	32.2618
3.65	948	20.9737
3.65	949	37.4835
3.65	950	27.2633
3.65	951	23.9462
3.65	952	15.113
3.65	953	19.6153
3.65	954	20.9776
3.65	955	18.1343
3.65	956	20.6768
3.65	957	19.2721
3.65	958	18.642
3.65	959	22.0646
3.65	960	15.5663
3.65	961	17.0554
3.65	962	15.8321
3.65	963	25.3099
3.65	964	13.3106
3.65	965	22.815
3.65	966	14.9075
3.65	967	28.5835
3.65	968	16.1962
3.65	969	25.1564
3.65	970	21.5589
3.65	971	12.9909
3.65	972	15.0183
3.65	973	29.7386
3.65	974	23.7127
3.65	975	21.9983
3.65	976	22.3164
3.65	977	18.6439
3.65	978	14.7668
3.65	979	16.453
3.65	980	19.8336
3.65	981	18.9441
3.65	982	54.6751
3.65	983	17.6307
3.65	984	18.635
3.65	985	20.3397
3.65	986	21.3174
3.65	987	19.8423
3.65	988	17.4701
3.65	989	23.9545
3.65	990	58.9638
3.65	991	18.3168
3.65	992	18.5992
3.65	993	21.6914
3.65	994	14.113
3.65	995	25.7126
3.65	996	12.4387
3.65	997	15.1476
3.65	998	21.6805
3.65	999	23.7711
[truncated: 1,001 more rows]
