# Supplementary material for: Ending extreme poverty has a negligible impact on global greenhouse gas emissions
Source: Nature. 2023 Nov 29;623(7989):982–6. doi: 10.1038/s41586-023-06679-0 (PMC10686831; doi:10.1038/s41586-023-06679-0)
Supplement: Supplementary file 14 — Source Data Extended Data Fig. 9 [file 41586_2023_6679_MOESM14_ESM.xlsx]

## Sheet: ExtendedDataFigure9a
Target poverty rate (%)	CO2e needed relative to global 2019 emissions (%)
0	23.7962
1	8.29797
2	6.30927
3	4.90267
4	3.99221
5	3.4268

## Sheet: ExtendedDataFigure9b
Year	Reaching target in 2023	Reaching target in 2050
2023	3.25672	0.26276
2024	3.30507	0.561188
2025	3.354	0.85605
2026	3.40346	1.15241
2027	3.45352	1.38637
2028	3.50424	1.48014
2029	3.55571	1.57993
2030	3.60802	1.68586
2031	3.66121	1.79801
2032	3.71527	1.91337
2033	3.77023	2.03591
2034	3.82617	2.14377
2035	3.88314	2.25458
2036	3.94118	2.37259
2037	4.00038	2.49838
2038	4.06075	2.63259
2039	4.12238	2.77591
2040	4.18532	2.92908
2041	4.24964	3.0929
2042	4.3154	3.26293
2043	4.38269	3.43205
2044	4.45156	3.60601
2045	4.52211	3.79121
2046	4.59438	3.98844
2047	4.6685	4.19633
2048	4.74453	4.41627
2049	4.82255	4.65143
2050	4.90267	4.90267

## Sheet: ExtendedDataFigure9c
Poverty line in USD/day (2017 PPP)	Emissions relative to 2019, % (Baseline results)	Emissions relative to 2019, % (Results when accounting for impact of economic growth on population growth)
2.15	4.90267	4.67915
3.65	15.3069	14.6228
6.85	45.7238	43.5374
